# Supplementary material for: Histone acetyltransferase PfGCN5 regulates stress responsive and artemisinin resistance related genes in Plasmodium falciparum
Source: Sci Rep. 2021 Jan 13;11:852. doi: 10.1038/s41598-020-79539-w (PMC7806804; doi:10.1038/s41598-020-79539-w)
Supplement: Supplementary file 1 — Supplementary Information 1. [file 41598_2020_79539_MOESM1_ESM.xls]

## Sheet: GCN5 Specific pulldown
Protein IDs	Peptide counts (unique)	Intensity	MS/MS count
PF3D7_1229500	17	523090	51
PF3D7_0922100	5	46964	9
PF3D7_1468700	5	62912	10
PF3D7_0823300	4	18601	10
PF3D7_1008700	4	18250	9
PF3D7_1252100	4	15112	6
PF3D7_0522400	3	12423	3
PF3D7_0624000	3	6635.1	5
PF3D7_0813900	3	20039	7
PF3D7_1037300	3	21227	3
PF3D7_1130200	3	10266	5
PF3D7_1134000	3	1849	5
PF3D7_1138400	3	0	5
PF3D7_1218500	3	7371.8	3
PF3D7_1320800	3	5104.8	7
PF3D7_0209800	2	14151	5
PF3D7_0503800	2	6120.1	3
PF3D7_0524000	2	0	2
PF3D7_0618300	2	17928	3
PF3D7_0627800	2	2116.6	3
PF3D7_0630600	2	7163.5	1
PF3D7_0819500	2	0	2
PF3D7_0821000	2	5650.6	2
PF3D7_1011800	2	8216.3	4
PF3D7_1012900	2	0	3
PF3D7_1452000	2	2327.9	2
PF3D7_0102900	1	0	1
PF3D7_0115700	1	7291.6	1
PF3D7_0217800	1	3471.4	2
PF3D7_0309500	1	1834.9	1
PF3D7_0312400	1	1766	1
PF3D7_0316800	1	6732.8	0
PF3D7_0318100	1	0	1
PF3D7_0320900	1	28577	6
PF3D7_0321900	1	0	1
PF3D7_0409800	1	0	1
PF3D7_0411300	1	7239.6	1
PF3D7_0413500	1	0	1
PF3D7_0416800	1	3692.7	2
PF3D7_0420700	1	786.81	0
PF3D7_0425800	1	0	1
PF3D7_0500900	1	27602	1
PF3D7_0515400	1	497.69	0
PF3D7_0516800	1	726.98	1
PF3D7_0523100	1	0	1
PF3D7_0527500	1	7836.3	1
PF3D7_0604800	1	4531.9	2
PF3D7_0606700	1	0	1
PF3D7_0609700	1	0	2
PF3D7_0612100	1	2783.9	1
PF3D7_0615600	1	386.71	0
PF3D7_0629200	1	3077.2	2
PF3D7_0702200	1	0	1
PF3D7_0703500	1	0	1
PF3D7_0705500	1	0	1
PF3D7_0706000	1	0	1
PF3D7_0709700	1	0	1
PF3D7_0710200	1	16891	1
PF3D7_0711000	1	0	1
PF3D7_0714100	1	2037.5	1
PF3D7_0716800	1	0	1
PF3D7_0719600	1	42963	1
PF3D7_0806800	1	1659.2	1
PF3D7_0810300	1	1404.2	1
PF3D7_0817900	1	0	1
PF3D7_0820400	1	0	1
PF3D7_0823800	1	0	1
PF3D7_0827900	1	8248.8	2
PF3D7_0828300	1	0	3
PF3D7_0904700	1	3469.3	1
PF3D7_0905400	1	0	1
PF3D7_0910100	1	0	1
PF3D7_0917600	1	0	2
PF3D7_0919900	1	0	1
PF3D7_0934800	1	0	1
PF3D7_0935800	1	0	1
PF3D7_1004300	1	0	1
PF3D7_1005900	1	0	1
PF3D7_1010600	1	0	1
PF3D7_1014600	1	27604	1
PF3D7_1021700	1	57059	1
PF3D7_1026600	1	26534	1
PF3D7_1103100	1	6745.9	2
PF3D7_1104200	1	153830	1
PF3D7_1104400	1	0	1
PF3D7_1106000	1	0	1
PF3D7_1106200	1	0	1
PF3D7_1108400	1	0	1
PF3D7_1109200	1	0	1
PF3D7_1113900	1	13688	1
PF3D7_1116200	1	0	1
PF3D7_1116200	1	0	1
PF3D7_1118500	1	0	1
PF3D7_1124600	1	2278.7	1
PF3D7_1142900	1	0	3
PF3D7_1200600	1	0	1
PF3D7_1201900	1	0	1
PF3D7_1208900	1	9807	1
PF3D7_1224300	1	0	2
PF3D7_1230400	1	2929.9	2
PF3D7_1230800	1	90670	1
PF3D7_1235800	1	21233	2
PF3D7_1240900	1	0	1
PF3D7_1248900	1	0	1
PF3D7_1304500	1	3339.2	2
PF3D7_1308200	1	2244.6	2
PF3D7_1309100	1	6735.6	1
PF3D7_1324900	1	5530.1	1
PF3D7_1325100	1	0	1
PF3D7_1329100	1	0	1
PF3D7_1336000	1	1576.2	1
PF3D7_1337300	1	166.05	0
PF3D7_1342400	1	0	1
PF3D7_1343000	1	4517	1
PF3D7_1347500	1	0	1
PF3D7_1351400	1	6240.6	3
PF3D7_1352500	1	2401.1	1
PF3D7_1361800	1	0	1
PF3D7_1407100	1	2105.7	2
PF3D7_1412500	1	48582	12
PF3D7_1414600	1	30236	1
PF3D7_1426000	1	7113.8	0
PF3D7_1432800	1	1213.3	1
PF3D7_1436300	1	0	1
PF3D7_1437200	1	0	2
PF3D7_1437900	1	0	1
PF3D7_1438500	1	1324.5	1
PF3D7_1442600	1	3002.4	2
PF3D7_1445900	1	0	2
PF3D7_1447700	1	5350.5	2
PF3D7_1450500	1	0	1
PF3D7_1450700	1	1833.4	1
PF3D7_1456800	1	0	1
PF3D7_1457300	1	2982.7	2
PF3D7_1459400	1	0	1
PF3D7_1466400	1	4788.1	1
PF3D7_1472200	1	0	1
PF3D7_1473700	1	0	1

## Sheet: GCN5 pulldown
Protein IDs	Peptide counts (unique)	Intensity	MS/MS count
PF3D7_1219100	19	72068	28
PF3D7_1229500	17	523090	51
PF3D7_0917900	12	192850	26
PF3D7_0818900	11	155270	25
PF3D7_0929400	11	32232	14
PF3D7_1357000	9	105020	20
PF3D7_1357100	9	105020	20
PF3D7_0517300	9	52292	14
PF3D7_1222300	9	33216	17
PF3D7_0708400	7	61789	11
PF3D7_1015600	7	17989	9
PF3D7_1105400	6	106610	21
PF3D7_1246200	5	48582	12
PF3D7_0307200	5	26340	10
PF3D7_0322900	5	5441.8	6
PF3D7_0415900	5	93483	6
PF3D7_0500800	5	9026.7	6
PF3D7_0922100	5	46964	9
PF3D7_1105000	5	84217	15
PF3D7_1105100	5	221790	14
PF3D7_1465900	5	17809	6
PF3D7_1468700	5	62912	10
PF3D7_0507100	4	10554	7
PF3D7_0823300	4	18601	10
PF3D7_1008700	4	18250	9
PF3D7_1027800	4	11686	8
PF3D7_1117700	4	32481	11
PF3D7_1252100	4	15112	6
PF3D7_1341200	4	58326	9
PF3D7_0617800	3	28577	6
PF3D7_0520000	3	20022	5
PF3D7_0522400	3	12423	3
PF3D7_0608700	3	10375	5
PF3D7_0624000	3	6635.1	5
PF3D7_0626800	3	22689	6
PF3D7_0813900	3	20039	7
PF3D7_0814000	3	4633.7	4
PF3D7_0814200	3	23733	6
PF3D7_0821700	3	11630	5
PF3D7_1037300	3	21227	3
PF3D7_1130100	3	25365	6
PF3D7_1130200	3	10266	5
PF3D7_1134000	3	1849	5
PF3D7_1138400	3	0	5
PF3D7_1203700	3	20888	6
PF3D7_1218500	3	7371.8	3
PF3D7_1317800	3	19221	7
PF3D7_1320800	3	5104.8	7
PF3D7_1330800	3	15336	8
PF3D7_1338200	3	9278.8	5
PF3D7_1424100	3	59376	9
PF3D7_1424400	3	30134	7
PF3D7_1460700	3	5838.3	4
PF3D7_1462800	3	50158	5
PF3D7_0831700	2	155270	25
PF3D7_0209800	2	14151	5
PF3D7_0401800	2	10856	4
PF3D7_0503800	2	6120.1	3
PF3D7_0516200	2	4821.4	2
PF3D7_0517000	2	8202.3	4
PF3D7_0524000	2	0	2
PF3D7_0608800	2	0	4
PF3D7_0618300	2	17928	3
PF3D7_0619400	2	0	2
PF3D7_0627800	2	2116.6	3
PF3D7_0630600	2	7163.5	1
PF3D7_0812400	2	4448.8	3
PF3D7_0819500	2	0	2
PF3D7_0821000	2	5650.6	2
PF3D7_0922200	2	7398.2	4
PF3D7_0922500	2	9518.8	5
PF3D7_1011800	2	8216.3	4
PF3D7_1012900	2	0	3
PF3D7_1116800	2	26799	2
PF3D7_1126200	2	26318	2
PF3D7_1242700	2	11285	4
PF3D7_1342000	2	9424.1	6
PF3D7_1358800	2	28684	5
PF3D7_1407800	2	3798.9	3
PF3D7_1408000	2	3966.5	3
PF3D7_1408600	2	17488	8
PF3D7_1452000	2	2327.9	2
PF3D7_1412500	1	48582	12
PF3D7_0320900	1	28577	6
PF3D7_1116200	1	0	1
PF3D7_1116200	1	0	1
PF3D7_1240400	1	0	1
PF3D7_1240900	1	0	1
PF3D7_0102900	1	0	1
PF3D7_0115700	1	7291.6	1
PF3D7_0217800	1	3471.4	2
PF3D7_0309500	1	1834.9	1
PF3D7_0309600	1	0	1
PF3D7_0312400	1	1766	1
PF3D7_0316800	1	6732.8	0
PF3D7_0318100	1	0	1
PF3D7_0321900	1	0	1
PF3D7_0409800	1	0	1
PF3D7_0411200	1	0	1
PF3D7_0411300	1	7239.6	1
PF3D7_0413500	1	0	1
PF3D7_0416800	1	3692.7	2
PF3D7_0420700	1	786.81	0
PF3D7_0425800	1	0	1
PF3D7_0500900	1	27602	1
PF3D7_0510500	1	5480.8	2
PF3D7_0515400	1	497.69	0
PF3D7_0516800	1	726.98	1
PF3D7_0516900	1	26431	5
PF3D7_0519400	1	7510.5	3
PF3D7_0523000	1	2257.6	1
PF3D7_0523100	1	0	1
PF3D7_0527500	1	7836.3	1
PF3D7_0604800	1	4531.9	2
PF3D7_0606700	1	0	1
PF3D7_0609700	1	0	2
PF3D7_0612100	1	2783.9	1
PF3D7_0615600	1	386.71	0
PF3D7_0629200	1	3077.2	2
PF3D7_0702200	1	0	1
PF3D7_0703500	1	0	1
PF3D7_0705500	1	0	1
PF3D7_0706000	1	0	1
PF3D7_0709700	1	0	1
PF3D7_0710200	1	16891	1
PF3D7_0711000	1	0	1
PF3D7_0714100	1	2037.5	1
PF3D7_0716800	1	0	1
PF3D7_0719600	1	42963	1
PF3D7_0719700	1	0	1
PF3D7_0806800	1	1659.2	1
PF3D7_0810300	1	1404.2	1
PF3D7_0817900	1	0	1
PF3D7_0820400	1	0	1
PF3D7_0823800	1	0	1
PF3D7_0826700	1	0	1
PF3D7_0827900	1	8248.8	2
PF3D7_0828300	1	0	3
PF3D7_0904700	1	3469.3	1
PF3D7_0905400	1	0	1
PF3D7_0907200	1	69386	1
PF3D7_0910100	1	0	1
PF3D7_0917600	1	0	2
PF3D7_0919900	1	0	1
PF3D7_0934800	1	0	1
PF3D7_0935800	1	0	1
PF3D7_1004000	1	19917	1
PF3D7_1004300	1	0	1
PF3D7_1005900	1	0	1
PF3D7_1010600	1	0	1
PF3D7_1014600	1	27604	1
PF3D7_1019400	1	19995	1
PF3D7_1021700	1	57059	1
PF3D7_1022400	1	0	1
PF3D7_1026600	1	26534	1
PF3D7_1103100	1	6745.9	2
PF3D7_1104200	1	153830	1
PF3D7_1104400	1	0	1
PF3D7_1106000	1	0	1
PF3D7_1106200	1	0	1
PF3D7_1108400	1	0	1
PF3D7_1109200	1	0	1
PF3D7_1109900	1	18002	2
PF3D7_1113900	1	13688	1
PF3D7_1118500	1	0	1
PF3D7_1120100	1	15995	2
PF3D7_1124600	1	2278.7	1
PF3D7_1132200	1	0	2
PF3D7_1142600	1	10790	4
PF3D7_1142900	1	0	3
PF3D7_1144000	1	17734	2
PF3D7_1200600	1	0	1
PF3D7_1201900	1	0	1
PF3D7_1208900	1	9807	1
PF3D7_1212700	1	0	3
PF3D7_1224300	1	0	2
PF3D7_1230400	1	2929.9	2
PF3D7_1230800	1	90670	1
PF3D7_1235800	1	21233	2
PF3D7_1248900	1	0	1
PF3D7_1302800	1	0	3
PF3D7_1304500	1	3339.2	2
PF3D7_1308200	1	2244.6	2
PF3D7_1309100	1	6735.6	1
PF3D7_1323100	1	0	1
PF3D7_1324900	1	5530.1	1
PF3D7_1325100	1	0	1
PF3D7_1329100	1	0	1
PF3D7_1331800	1	9652.2	4
PF3D7_1336000	1	1576.2	1
PF3D7_1337300	1	166.05	0
PF3D7_1342400	1	0	1
PF3D7_1343000	1	4517	1
PF3D7_1347500	1	0	1
PF3D7_1351400	1	6240.6	3
PF3D7_1352500	1	2401.1	1
PF3D7_1361800	1	0	1
PF3D7_1407100	1	2105.7	2
PF3D7_1414300	1	30970	5
PF3D7_1414600	1	30236	1
PF3D7_1426000	1	7113.8	0
PF3D7_1431700	1	23171	4
PF3D7_1432800	1	1213.3	1
PF3D7_1436300	1	0	1
PF3D7_1437200	1	0	2
PF3D7_1437900	1	0	1
PF3D7_1438500	1	1324.5	1
PF3D7_1440000	1	6393.5	1
PF3D7_1441200	1	12616	4
PF3D7_1442600	1	3002.4	2
PF3D7_1444100	1	0	2
PF3D7_1445400	1	0	2
PF3D7_1445900	1	0	2
PF3D7_1447000	1	14741	4
PF3D7_1447700	1	5350.5	2
PF3D7_1450500	1	0	1
PF3D7_1450700	1	1833.4	1
PF3D7_1456800	1	0	1
PF3D7_1457300	1	2982.7	2
PF3D7_1459400	1	0	1
PF3D7_1466400	1	4788.1	1
PF3D7_1471100	1	10714	1
PF3D7_1472200	1	0	1
PF3D7_1473700	1	0	1

## Sheet: IgG pulldown
Protein IDs	Peptide counts (unique)	Intensity	MS/MS count
PF3D7_0818900	10	66697	17
PF3D7_0917900	9	81142	21
PF3D7_0517300	8	70664	14
PF3D7_1357000	7	48289	15
PF3D7_1357100	7	48289	15
PF3D7_1105000	5	37320	12
PF3D7_1341200	4	27779	9
PF3D7_0401800	3	13630	3
PF3D7_0520000	3	7179.5	3
PF3D7_0626800	3	11598	2
PF3D7_0814200	3	4032	4
PF3D7_0922500	3	12365	4
PF3D7_1022400	3	55975	9
PF3D7_1027800	3	5281.6	3
PF3D7_1105100	3	117110	9
PF3D7_1117700	3	22256	6
PF3D7_1203700	3	21400	9
PF3D7_1222300	3	11289	3
PF3D7_1462800	3	34949	6
PF3D7_0307200	2	0	2
PF3D7_0415900	2	41171	5
PF3D7_0507100	2	7449.4	3
PF3D7_0523000	2	2422.5	2
PF3D7_0608800	2	0	3
PF3D7_0717800	2	5912.8	1
PF3D7_0719700	2	2736.4	2
PF3D7_0814000	2	11479	2
PF3D7_0821700	2	5817.5	3
PF3D7_0922200	2	3435.1	2
PF3D7_1012400	2	4771.4	1
PF3D7_1109900	2	60065	7
PF3D7_1126200	2	18461	5
PF3D7_1212900	2	3192.3	3
PF3D7_1219100	2	0	2
PF3D7_1242700	2	9119.5	2
PF3D7_1302800	2	2604.5	2
PF3D7_1317800	2	7897.5	4
PF3D7_1330800	2	22163	8
PF3D7_1338200	2	0	4
PF3D7_1407800	2	0	2
PF3D7_1408600	2	7776.5	5
PF3D7_1410400	2	6819.7	1
PF3D7_1424100	2	17351	5
PF3D7_0831700	1	66697	17
PF3D7_1240400	1	0	1
PF3D7_1240900	1	0	1
PF3D7_1435700	1	20278	1
PF3D7_1435700	1	20278	1
PF3D7_0207400	1	11881	1
PF3D7_0213600	1	67.308	0
PF3D7_0309600	1	1283.1	0
PF3D7_0322900	1	0	1
PF3D7_0406500	1	23803	1
PF3D7_0409100	1	27381	1
PF3D7_0411200	1	0	1
PF3D7_0422200	1	0	1
PF3D7_0500800	1	7034.9	2
PF3D7_0508800	1	73.114	0
PF3D7_0509400	1	5409.6	1
PF3D7_0510500	1	4299.4	6
PF3D7_0516200	1	5091.1	1
PF3D7_0516900	1	6709.6	1
PF3D7_0517000	1	0	1
PF3D7_0518700	1	1675.6	1
PF3D7_0519400	1	4111	1
PF3D7_0533100	1	25828	1
PF3D7_0608700	1	0	1
PF3D7_0617100	1	0	2
PF3D7_0617800	1	13147	2
PF3D7_0619400	1	0	1
PF3D7_0628100	1	4179.9	0
PF3D7_0708400	1	0	1
PF3D7_0714000	1	3792.3	0
PF3D7_0718300	1	24819	1
PF3D7_0728600	1	257.13	0
PF3D7_0800200	1	100620	1
PF3D7_0800800	1	0	1
PF3D7_0805900	1	0	1
PF3D7_0812400	1	0	1
PF3D7_0813700	1	192.94	0
PF3D7_0826700	1	0	1
PF3D7_0905300	1	0	2
PF3D7_0906800	1	2850.9	1
PF3D7_0907200	1	160320	2
PF3D7_0910200	1	61529	0
PF3D7_0914400	1	5814.1	1
PF3D7_0929400	1	0	1
PF3D7_1004000	1	0	2
PF3D7_1005500	1	63293	2
PF3D7_1006800	1	0	1
PF3D7_1008800	1	379.48	0
PF3D7_1012800	1	33065	1
PF3D7_1015600	1	0	1
PF3D7_1019400	1	10541	1
PF3D7_1025500	1	1721.6	1
PF3D7_1033700	1	23433	2
PF3D7_1034300	1	2186.4	1
PF3D7_1105400	1	6059.6	0
PF3D7_1116800	1	49706	2
PF3D7_1120100	1	0	1
PF3D7_1130100	1	17070	2
PF3D7_1132200	1	0	1
PF3D7_1134200	1	0	1
PF3D7_1142600	1	0	1
PF3D7_1144000	1	9333.6	3
PF3D7_1205500	1	16240	0
PF3D7_1206200	1	0	1
PF3D7_1211400	1	28394	1
PF3D7_1212700	1	0	1
PF3D7_1225600	1	228240	1
PF3D7_1225800	1	91934	1
PF3D7_1237100	1	15694	0
PF3D7_1246200	1	4178.2	1
PF3D7_1311400	1	0	1
PF3D7_1321700	1	0	1
PF3D7_1323100	1	5462.7	1
PF3D7_1331800	1	0	1
PF3D7_1333100	1	38091	1
PF3D7_1336200	1	3106.1	2
PF3D7_1341300	1	8708.6	1
PF3D7_1342000	1	0	1
PF3D7_1348300	1	38272	2
PF3D7_1350000	1	6735.4	0
PF3D7_1358800	1	5102	3
PF3D7_1371600	1	0	1
PF3D7_1408000	1	0	1
PF3D7_1414100	1	6190.2	0
PF3D7_1414300	1	12324	3
PF3D7_1414700	1	17074	1
PF3D7_1424400	1	15066	3
PF3D7_1431700	1	12516	3
PF3D7_1440000	1	13404	3
PF3D7_1441200	1	11148	3
PF3D7_1441800	1	321880	1
PF3D7_1444100	1	26355	1
PF3D7_1445400	1	0	1
PF3D7_1447000	1	0	2
PF3D7_1453700	1	1680.9	1
PF3D7_1460300	1	0	2
PF3D7_1460700	1	0	1
PF3D7_1460800	1	25998	2
PF3D7_1461300	1	0	1
PF3D7_1465900	1	11259	1
PF3D7_1471100	1	0	1
