# Supplementary material for: Histone acetyltransferase PfGCN5 regulates stress responsive and artemisinin resistance related genes in Plasmodium falciparum
Source: Sci Rep. 2021 Jan 13;11:852. doi: 10.1038/s41598-020-79539-w (PMC7806804; doi:10.1038/s41598-020-79539-w)
Supplement: Supplementary file 2 — Supplementary Information 2. [file 41598_2020_79539_MOESM2_ESM.xlsx]

## Sheet: RNAseq_Artemisinin treatment
gene	Control	ART	Fold Change
PF3D7_1215300	13.4306	88.5278	6.5915
PF3D7_0725800	2213.26	10797.3	4.87846
PF3D7_1461300	14.9171	69.4021	4.65252
PF3D7_1221200	6.31485	28.6436	4.53591
PF3D7_0502900	27.4464	115.834	4.22037
PF3D7_1211800	11.1766	45.8231	4.09991
PF3D7_1213100	1176.19	4819.51	4.09756
PF3D7_0821800	25.2295	98.7135	3.91262
PF3D7_0613200	11.2776	41.4168	3.67248
PF3D7_0524700	17.1817	60.5862	3.52621
PF3D7_1252300	58.3107	200.459	3.43777
PF3D7_0801000	11.0527	37.2952	3.37431
mal_mito_RNA19%3ArRNA,mal_rna_13%3ArRNA,mal_rna_14%3ArRNA,mal_rna_15%3ArRNA,mal_rna_17%3ArRNA,mal_rna_18%3ArRNA,mal_rna_19%3ArRNA,malmito_rna_RNA11%3ArRNA,malmito_rna_RNA14%3ArRNA,malmito_rna_RNA22%3ArRNA,malmito_rna_RNA7%3ArRNA,malmito_rna_SSUF%3ArRNA	598.356	2006.1	3.35269
PF3D7_1137000	3850.31	12693.7	3.2968
PF3D7_1443300	15.3699	48.1455	3.13245
PF3D7_0532500	9.69445	29.4473	3.03754
PF3D7_0703300	9.28853	28.0793	3.02301
PF3D7_1144000	113.758	337.247	2.9646
PF3D7_0915100	12.1524	35.9237	2.9561
PF3D7_1110000	7.84182	23.1669	2.95428
PF3D7_1244300	336.208	985.47	2.93113
PF3D7_0725200	5.67739	16.25	2.86223
PF3D7_0719000	18.295	52.3026	2.85885
PF3D7_1353100	17.1879	48.6751	2.83194
PF3D7_0823700	23.6087	65.7039	2.78304
PF3D7_1342700	12.9712	35.7033	2.75251
PF3D7_1454500	14.7554	40.4135	2.7389
PF3D7_0401800	7.97905	21.6196	2.70955
PF3D7_0108000	25.9016	67.5123	2.60649
PF3D7_1114100.1,PF3D7_1114100.2	8.10274	20.0016	2.4685
PF3D7_0719600	129.076	317.986	2.46356
PF3D7_0936200	16.057	38.6869	2.40935
PF3D7_1331800	137.391	327.941	2.38692
PF3D7_1315600	12.2684	29.2607	2.38505
PF3D7_0812600	7.79509	18.4024	2.36077
PF3D7_1140100	8.7375	20.4721	2.34302
PF3D7_1324400	11.0588	25.7776	2.33096
PF3D7_0210000	24.3514	55.7666	2.29008
PF3D7_1242300	5.60185	12.5713	2.24413
PF3D7_1434700	8.5475	19.0965	2.23416
PF3D7_1414000	8.87094	19.6355	2.21346
PF3D7_1417700	14.4086	31.8235	2.20865
PF3D7_1451500	6.88877	15.1564	2.20016
PF3D7_0807300	43.7296	96.1816	2.19946
PF3D7_1115000	7.04578	15.479	2.19692
PF3D7_0617900	220.505	481.293	2.18269
PF3D7_0208500	5.16827	11.2797	2.18249
PF3D7_1243100	15.6134	33.6284	2.15382
PF3D7_0513500	7.71664	16.6104	2.15254
PF3D7_0907000	21.0246	45.2437	2.15194
PF3D7_0610500	9.40043	20.2092	2.14982
PF3D7_0715800	5.74141	12.335	2.14843
PF3D7_0832000	6.28762	13.4626	2.14113
PF3D7_1401300	6.19375	13.2039	2.13181
PF3D7_1031700	5.25757	11.1918	2.1287
PF3D7_0306300	63.374	134.865	2.12808
PF3D7_1473600	9.06789	19.2442	2.12224
PF3D7_0519200	60.2465	127.409	2.1148
PF3D7_1230400	10.32	21.7556	2.1081
PF3D7_1016900	8.09647	17.0112	2.10106
PF3D7_1028000	9.54522	19.992	2.09445
PF3D7_1418200	6.63249	13.7051	2.06636
PF3D7_0216200	6.67603	13.7725	2.06298
PF3D7_0315100	13.3521	27.5449	2.06296
PF3D7_0921800	12.5552	25.8059	2.0554
PF3D7_0823900	5.74123	11.7982	2.055
PF3D7_0627500	58.1306	119.024	2.04753
PF3D7_0423200	10.4677	21.3983	2.04422
PF3D7_0914200	8.28032	16.834	2.03301
PF3D7_1418800	19340.6	39138.7	2.02365
PF3D7_1323100	171.527	346.219	2.01845
PF3D7_0201500	6.80681	13.7301	2.01711
PF3D7_0309600	408.821	820.978	2.00816
PF3D7_1012400	254.111	509.054	2.00327
PF3D7_1332500	21.7907	43.546	1.99838
PF3D7_0201600	6.26076	12.5048	1.99733
PF3D7_0307100	218.183	435.34	1.9953
PF3D7_1214600	5.11378	10.198	1.99422
PF3D7_1003200	9.44898	18.8374	1.99359
PF3D7_1015100	5.47335	10.8852	1.98876
PF3D7_0829200	20.8241	41.1884	1.97792
PF3D7_0621200	8.85298	17.444	1.97041
PF3D7_0210400	15.3082	30.1243	1.96785
PF3D7_1010700	29.2141	57.3611	1.96347
PF3D7_0730800.1,PF3D7_0730800.2	34.9568	68.5946	1.96227
PF3D7_1320600	16.8709	33.0557	1.95933
PF3D7_1444800	169.463	331.044	1.95349
PF3D7_1441200	65.1367	127.045	1.95044
PF3D7_1446600	14.8861	29.0137	1.94905
PF3D7_0925500	7.28125	14.173	1.94651
PF3D7_1126400	15.7126	30.5381	1.94354
PF3D7_0206100	6.98435	13.4651	1.9279
PF3D7_0306900	297.636	573.357	1.92637
PF3D7_1247900	6.65763	12.7982	1.92234
PF3D7_1444300	14.2253	27.3153	1.92019
PF3D7_1354400	8.52608	16.3495	1.91759
PF3D7_1319500	10.6464	20.3777	1.91405
PF3D7_0717300	8.92357	17.0524	1.91094
PF3D7_0510900	843.602	1611.45	1.9102
PF3D7_0516900	229.523	437.744	1.90719
PF3D7_0729600	6.8207	12.99	1.9045
PF3D7_0920800	14.3325	27.1812	1.89647
PF3D7_1365100	22.069	41.8063	1.89435
PF3D7_1208000	5.90836	11.1685	1.89029
PF3D7_1367600	11.2561	21.2633	1.88905
PF3D7_1330400.1,PF3D7_1330400.2	6.89363	13.0011	1.88596
PF3D7_1454000	5.44798	10.2695	1.88501
PF3D7_0810500	5.86845	11.0586	1.88442
PF3D7_0410600	11.137	20.9183	1.87827
PF3D7_1459000	12.8039	24.0471	1.87811
PF3D7_1105700	7.79939	14.6423	1.87736
PF3D7_1142500	94.5338	177.1	1.8734
PF3D7_1246800	18.2018	34.0457	1.87046
PF3D7_0936000	16.5345	30.9236	1.87025
PF3D7_1331300	9.75477	18.2292	1.86875
PF3D7_1352200	8.35966	15.5761	1.86325
PF3D7_1369700	7.87548	14.665	1.86211
PF3D7_0628000	5.34107	9.93707	1.8605
PF3D7_1462800	839.704	1560.32	1.85818
PF3D7_1353800	25.1068	46.6104	1.85649
PF3D7_1229400	81.3082	150.619	1.85245
PF3D7_1015900	284.037	525.633	1.85058
PF3D7_1037300	19.4403	35.8647	1.84486
PF3D7_0813300	52.8417	97.069	1.83698
PF3D7_1401400	160.975	294.331	1.82843
PF3D7_0830700	14.7408	26.8533	1.8217
PF3D7_0108500	20.3111	36.9366	1.81854
PF3D7_0303300	33.3615	60.6235	1.81717
PF3D7_0821600	6.84701	12.4421	1.81716
PF3D7_0423700	15.7016	28.531	1.81708
PF3D7_0104900	508.977	920.351	1.80824
PF3D7_0705700	78.2995	140.934	1.79993
PF3D7_1119300	19.145	34.4054	1.7971
PF3D7_0220700	18.5142	33.1598	1.79105
PF3D7_0610600	9.12017	16.2265	1.77919
PF3D7_0708300	5.39858	9.53231	1.76571
PF3D7_1008800	42.0264	74.1861	1.76523
PF3D7_0215100	11.1249	19.6219	1.76378
PF3D7_0424000	15.9978	28.1504	1.75964
PF3D7_1401200	12.955	22.7565	1.75658
PF3D7_0406200	107.916	188.918	1.7506
PF3D7_1407400	6.78088	11.8675	1.75014
PF3D7_0314400	9.44873	16.5007	1.74634
PF3D7_1019400	105.254	182.87	1.73742
PF3D7_1460300	223.757	388.652	1.73694
PF3D7_1014700	16.2816	28.2555	1.73543
PF3D7_1126900	69.3155	120.265	1.73504
PF3D7_1111500	7.17993	12.4367	1.73215
PF3D7_1317000	7.24653	12.5436	1.73098
PF3D7_1304100	7.20589	12.4612	1.72931
PF3D7_0818500	20.0288	34.6342	1.72922
PF3D7_1459800	28.8401	49.8641	1.72898
PF3D7_1119100	5.01217	8.66583	1.72896
PF3D7_0723600	17.9696	30.931	1.7213
PF3D7_1016700	5.33137	9.17262	1.7205
PF3D7_0216600	7.20775	12.3977	1.72005
PF3D7_1246200	37.1631	63.7413	1.71518
PF3D7_0316800	238.948	409.632	1.71431
PF3D7_1141600	5.1062	8.73899	1.71145
PF3D7_1357900	31.9614	54.6683	1.71045
PF3D7_0525700	9.77968	16.673	1.70486
PF3D7_0605100	7.67582	13.0746	1.70335
PF3D7_0313100	27.3446	46.4978	1.70044
PF3D7_0204700	30.8946	52.4087	1.69637
PF3D7_1366200	14.4429	24.4947	1.69597
PF3D7_1004000	198.596	336.705	1.69543
PF3D7_0213700	47.9273	81.2232	1.69472
PF3D7_1372300	6.92628	11.73	1.69355
PF3D7_1248500	64.6598	109.477	1.69312
PF3D7_1028300	20.3824	34.4205	1.68874
PF3D7_0501000	227.207	383.2	1.68657
PF3D7_0608800	632.371	1064.24	1.68294
PF3D7_1465400	9.19492	15.4676	1.68219
PF3D7_1477500	13.9583	23.4704	1.68147
PF3D7_0527400	14.0009	23.464	1.67589
PF3D7_0501100.1,PF3D7_0501100.2	9.28669	15.5309	1.67238
PF3D7_1018500	22.9596	38.3879	1.67198
PF3D7_1401100	5.92303	9.88812	1.66944
PF3D7_1473200	15.3174	25.5493	1.66799
PF3D7_0825300	6.81286	11.25	1.65129
PF3D7_0220600	24.566	40.3996	1.64453
PF3D7_1432100	18.1271	29.6452	1.63541
PF3D7_1412500	27.1998	44.3656	1.6311
PF3D7_1235600	12.97	21.0681	1.62437
PF3D7_0618300	186.363	302.707	1.62429
PF3D7_1434800	72.4702	117.567	1.62228
PF3D7_1213700	22.3116	36.1177	1.61879
PF3D7_1366500	16.8465	27.2193	1.61572
PF3D7_0818900	507.549	819.371	1.61437
PF3D7_1245800	10.4726	16.8954	1.6133
PF3D7_1451100	124.299	200.505	1.61309
PF3D7_1461600	13.7939	22.2497	1.61301
PF3D7_1412300	68.3331	110.105	1.6113
PF3D7_0520600	71.8082	115.578	1.60954
PF3D7_1033700	17.657	28.419	1.6095
PF3D7_0532600	46.6792	74.9491	1.60562
PF3D7_1127100	14.2429	22.8553	1.60468
PF3D7_1361100	11.9008	19.0719	1.60257
PF3D7_0830400	60.7272	97.2871	1.60204
PF3D7_1402700	18.8084	30.0955	1.60011
PF3D7_1421200	315.551	504.618	1.59916
PF3D7_0826700	167.406	267.559	1.59826
PF3D7_0420800	9.18727	14.6731	1.59711
PF3D7_1247200	6.17786	9.85622	1.59541
PF3D7_1343700	7.54666	12.0216	1.59297
PF3D7_1357000	150.6	239.798	1.59228
PF3D7_0929000	7.27632	11.554	1.58789
PF3D7_1324700	6.29158	9.98127	1.58645
PF3D7_1344800	12.967	20.5649	1.58594
PF3D7_0816000	9.73616	15.4165	1.58343
PF3D7_1129900	19.9833	31.6356	1.5831
PF3D7_1003300	30.451	48.0189	1.57692
PF3D7_0516200	286.875	451.044	1.57227
PF3D7_0402100	7.36064	11.5575	1.57018
PF3D7_0608400,PF3D7_0608500	40.9607	64.3047	1.56991
PF3D7_0815200	18.2181	28.5909	1.56937
PF3D7_1342800	25.4681	39.8426	1.56441
PF3D7_0515800	27.8804	43.545	1.56185
PF3D7_1219900	9.71059	15.1497	1.56012
PF3D7_1034400	7.89876	12.3207	1.55983
PF3D7_1446700	5.84197	9.10602	1.55872
PF3D7_1203700	110.563	172.314	1.55851
PF3D7_0217800	401.616	625.576	1.55765
PF3D7_1462700	7.03527	10.9487	1.55626
PF3D7_1142600	395.786	615.458	1.55503
PF3D7_0621200	88.3654	137.167	1.55227
PF3D7_1248700	17.1484	26.6016	1.55126
PF3D7_0925700	13.1465	20.392	1.55114
PF3D7_1437200	9.12904	14.1497	1.54997
PF3D7_0905100	8.42068	13.0436	1.549
PF3D7_1365200	25.7771	39.923	1.54878
PF3D7_0911200	5.89801	9.1327	1.54844
PF3D7_1357100	127.369	196.845	1.54547
PF3D7_0527300	13.3655	20.6318	1.54366
PF3D7_1447000	180.024	276.848	1.53784
PF3D7_1415200	20.9779	32.2576	1.53769
PF3D7_1009400	12.1682	18.6982	1.53664
PF3D7_1025000	6.40194	9.81477	1.53309
PF3D7_1332700	5.95041	9.10542	1.53022
PF3D7_1123900	65.7606	100.614	1.53
PF3D7_0601900	86.158	131.755	1.52923
PF3D7_0312400	12.7772	19.5336	1.52879
PF3D7_0709000	27.762	42.4356	1.52855
PF3D7_0919100	21.4784	32.8276	1.5284
PF3D7_0518300	39.227	59.9472	1.52821
PF3D7_1321900	7.16964	10.9445	1.52651
PF3D7_1003500	329.115	502.369	1.52642
PF3D7_1328700	27.8073	42.4091	1.52511
PF3D7_0205600	5.16996	7.88098	1.52438
PF3D7_0503400	38.1808	58.0656	1.52081
PF3D7_1200600	7.89915	12.0083	1.5202
PF3D7_0526700	7.80746	11.8672	1.51998
PF3D7_1320800	10.6222	16.1268	1.51822
PF3D7_1118600	8.60269	13.047	1.51662
PF3D7_1456800	84.1458	127.479	1.51498
PF3D7_1026800	358.804	543.317	1.51424
PF3D7_1308300	251.404	380.616	1.51396
PF3D7_0513300	170.648	257.992	1.51184
PF3D7_0408300	5.74765	8.68329	1.51075
PF3D7_0320900	244.402	369.095	1.5102
PF3D7_1345900	5.84083	8.81485	1.50918
PF3D7_1358900	13.2959	20.06	1.50874
PF3D7_1027400	27.002	40.6778	1.50647
PF3D7_1414300	278.015	417.879	1.50308
PF3D7_0702500	147.911	221.957	1.50061
PF3D7_0212300	39.4045	59.1112	1.50011
PF3D7_1128200	20.9355	31.3841	1.49909
PF3D7_0923200	8.97785	13.4568	1.49889
PF3D7_0532100	1943.32	2910.37	1.49763
PF3D7_1407800	69.6766	104.09	1.4939
PF3D7_0505500	6.97443	10.3974	1.49079
PF3D7_1419800.2	17.7127	26.3797	1.48931
PF3D7_0921000.1,PF3D7_0921000.2	19.0326	28.3452	1.4893
PF3D7_1407900	20.0918	29.9059	1.48846
PF3D7_1232900	10.5178	15.6523	1.48817
PF3D7_1109900	388.932	578.326	1.48696
PF3D7_0409700	6.78086	10.0818	1.4868
PF3D7_0406200	21.3318	31.6819	1.4852
PF3D7_0611300	5.85103	8.68847	1.48495
PF3D7_0319600	45.913	68.128	1.48385
PF3D7_0105200	10.2848	15.2282	1.48065
PF3D7_1027800	258.181	382.236	1.4805
PF3D7_1336900	5.91355	8.73293	1.47677
PF3D7_1008400	25.8331	38.1406	1.47642
PF3D7_1033200	101.019	149.046	1.47543
PF3D7_1330200	6.1051	9.0033	1.47472
PF3D7_0921900	59.4083	87.3524	1.47037
PF3D7_1355100	9.68804	14.2073	1.46648
PF3D7_1309800	7.48422	10.9715	1.46595
PF3D7_1125500	20.9795	30.7185	1.46422
PF3D7_0731300	80.9017	118.427	1.46384
PF3D7_0716800	63.773	93.3241	1.46338
PF3D7_0708400	393.715	575.897	1.46273
PF3D7_0203400	18.9344	27.6788	1.46183
PF3D7_0107000	14.8861	21.7603	1.46179
PF3D7_1408000	116.862	170.552	1.45943
PF3D7_1355500	12.1728	17.7585	1.45887
PF3D7_0624000	58.6216	85.5031	1.45856
PF3D7_1411900	15.3891	22.4446	1.45847
PF3D7_0721900	9.05491	13.1941	1.45712
PF3D7_1146000	11.2154	16.3121	1.45444
PF3D7_1309100	498.677	724.836	1.45352
PF3D7_0915400	44.7314	64.8457	1.44967
PF3D7_1324900	440.708	638.261	1.44826
PF3D7_1009000	7.1291	10.3243	1.44819
PF3D7_1237700	19.1986	27.7907	1.44754
PF3D7_1103700	32.3738	46.8509	1.44719
PF3D7_0517200	6.63058	9.58941	1.44624
PF3D7_0932300	14.8648	21.4707	1.4444
PF3D7_0524900	7.09059	10.2243	1.44195
PF3D7_1448900	10.2043	14.7059	1.44115
PF3D7_1134800	8.86809	12.7798	1.4411
PF3D7_0814900	13.1762	18.9656	1.43938
PF3D7_0707900	25.531	36.7038	1.43762
PF3D7_0711400	6.18485	8.87405	1.4348
PF3D7_0424600	36.3514	52.0934	1.43305
PF3D7_0936300	15.715	22.4691	1.42979
PF3D7_1464000	6.99648	10.0003	1.42933
PF3D7_1357700	7.27582	10.3771	1.42624
PF3D7_1235700	7.5458	10.7611	1.4261
PF3D7_1115800	13.7767	19.6352	1.42525
PF3D7_0202400	34.8286	49.585	1.42369
PF3D7_0520900	67.4061	95.9424	1.42335
PF3D7_1015300	10.9778	15.5958	1.42067
PF3D7_1465900	316.719	449.357	1.41879
PF3D7_0104400	7.7614	11.0114	1.41874
PF3D7_0820200	5.45908	7.74353	1.41847
PF3D7_1033400	183.483	260.232	1.41829
PF3D7_1002500	17.5804	24.9218	1.41759
PF3D7_1211900	32.2612	45.7246	1.41732
PF3D7_1454700	21.3151	30.2104	1.41732
PF3D7_1356200	10.3275	14.632	1.4168
PF3D7_1130400	24.2837	34.3426	1.41422
PF3D7_1408100	79.7864	112.655	1.41196
PF3D7_1317400	5.57854	7.87083	1.41091
PF3D7_0903200	57.6943	81.3854	1.41063
PF3D7_1407200	5.77855	8.14578	1.40966
PF3D7_1472000	5.73383	8.08088	1.40933
PF3D7_1446000	331.567	467.162	1.40895
PF3D7_1347500	161.66	227.664	1.40829
PF3D7_1402500	139.352	196.18	1.4078
PF3D7_0215700	19.1091	26.8692	1.40609
PF3D7_0613700	7.01798	9.84521	1.40286
PF3D7_1472300	5.17426	7.25751	1.40262
PF3D7_1471100	684.304	958.123	1.40014
PF3D7_1358800	171.986	240.556	1.3987
PF3D7_0527100	63.2987	88.5326	1.39865
PF3D7_0111500	10.8342	15.1433	1.39773
PF3D7_0710600	340.104	475.208	1.39724
PF3D7_1443900	21.0785	29.4472	1.39703
PF3D7_1247400	42.165	58.9055	1.39702
PF3D7_0202300	8.84051	12.3421	1.39608
PF3D7_0317600	341.084	475.469	1.39399
PF3D7_0303700	8.33114	11.5923	1.39144
PF3D7_0301600	14.9591	20.808	1.39099
PF3D7_0931400	15.6856	21.8091	1.39039
PF3D7_1113400	63.5334	88.3194	1.39013
PF3D7_1306600	10.3585	14.3921	1.3894
PF3D7_1359400	48.995	68.0431	1.38878
PF3D7_1133700	8.76777	12.1617	1.38709
PF3D7_0526900	46.6658	64.6924	1.38629
PF3D7_0612900	31.9434	44.2501	1.38527
PF3D7_0419600	81.3945	112.706	1.38469
PF3D7_0711300	28.354	39.2282	1.38352
PF3D7_0418200	9.97482	13.7801	1.38149
PF3D7_1252600	6.76709	9.34117	1.38038
PF3D7_1001200	158.55	218.637	1.37898
PF3D7_1237400	5.68108	7.82531	1.37743
PF3D7_1243600	160.253	220.698	1.37718
PF3D7_0417500	12.2243	16.8202	1.37596
PF3D7_0316600	72.2789	99.4355	1.37572
PF3D7_0823200	67.6819	93.1052	1.37563
PF3D7_0415900	285.902	393.251	1.37547
PF3D7_1414600	6.00976	8.26451	1.37518
PF3D7_0528700	32.2953	44.3649	1.37373
PF3D7_1345100	48.5292	66.5385	1.3711
PF3D7_1022200	5.04407	6.91508	1.37093
PF3D7_0417800	5.45675	7.47618	1.37008
PF3D7_0305700	29.1807	39.9738	1.36987
PF3D7_1024800	33.1152	45.328	1.3688
PF3D7_0420700	8.03681	10.987	1.36708
PF3D7_1120100	179.582	245.415	1.36659
PF3D7_1223700	19.5766	26.7457	1.36621
PF3D7_1407100	77.4346	105.738	1.36551
PF3D7_1328100	37.2843	50.9049	1.36532
PF3D7_1241700	9.97758	13.6033	1.36339
PF3D7_0916500	14.6699	19.9822	1.36212
PF3D7_1347200	203.043	276.561	1.36208
PF3D7_0818200	206.25	280.861	1.36175
PF3D7_1446200	23.1288	31.4825	1.36118
PF3D7_0819500	12.4965	16.9963	1.36008
PF3D7_1227800	14.8306	20.1257	1.35704
PF3D7_0209800	93.5334	126.802	1.35569
PF3D7_0405100	8.60426	11.6531	1.35434
PF3D7_1001500	284.802	385.228	1.35262
PF3D7_1211400	52.0664	70.3863	1.35186
PF3D7_1458000	19.7244	26.6563	1.35144
PF3D7_1008700	46.8825	63.2643	1.34942
PF3D7_1460700	310.483	418.247	1.34709
PF3D7_1322100	5.27311	7.10181	1.3468
PF3D7_1006200	811.345	1091.15	1.34487
PF3D7_1445200	13.6631	18.3698	1.34448
PF3D7_0918300	26.1178	35.1141	1.34445
PF3D7_0802300	6.487	8.71486	1.34343
PF3D7_1129100	287.547	385.756	1.34154
PF3D7_1418000	16.0423	21.5065	1.34061
PF3D7_0902700	5.00847	6.71274	1.34028
PF3D7_1022400	84.2489	112.847	1.33945
PF3D7_0609100	12.6726	16.9688	1.33901
PF3D7_0914700	14.5941	19.5366	1.33866
PF3D7_1417500	17.8915	23.9346	1.33776
PF3D7_1348900	13.3431	17.831	1.33635
PF3D7_1323600	12.8488	17.1641	1.33585
PF3D7_0215400	9.45778	12.6234	1.33471
PF3D7_0310700,PF3D7_0310800	55.8211	74.4014	1.33285
PF3D7_0828200	6.79981	9.06117	1.33256
PF3D7_1415300	13.9923	18.6391	1.3321
PF3D7_0522800	21.8145	29.0497	1.33167
PF3D7_1360900	16.1456	21.4951	1.33133
PF3D7_0507100	302.826	402.79	1.3301
PF3D7_1474100	12.7326	16.9312	1.32975
PF3D7_1103100	696.517	925.912	1.32935
PF3D7_0925900	404.363	537.384	1.32896
PF3D7_1214900	9.72776	12.9278	1.32896
PF3D7_0718500	16.8216	22.3524	1.32879
PF3D7_0724400	21.3906	28.416	1.32843
PF3D7_0825500	12.768	16.9441	1.32708
PF3D7_1438400	5.61447	7.43787	1.32477
PF3D7_0813900	430.21	569.795	1.32446
PF3D7_1030000	10.882	14.4108	1.32428
PF3D7_0503300	61.6222	81.5605	1.32356
PF3D7_0626800	184.589	244.19	1.32288
PF3D7_0708800	77.5224	102.544	1.32277
PF3D7_0710700	16.9099	22.3519	1.32182
PF3D7_1224600	13.4544	17.7798	1.32149
PF3D7_1119000	15.7588	20.8221	1.3213
PF3D7_1405800	21.6754	28.6062	1.31975
PF3D7_1415800	13.363	17.6211	1.31865
PF3D7_1338300	90.8979	119.845	1.31846
PF3D7_1033300	34.999	46.1109	1.31749
PF3D7_1127600	20.1944	26.5973	1.31706
PF3D7_1310900	11.3177	14.9051	1.31697
PF3D7_1006600	9.73769	12.8238	1.31692
PF3D7_0422700	17.6449	23.228	1.31641
PF3D7_0923800.1	15.7787	20.7582	1.31558
PF3D7_0623000	8.33213	10.9421	1.31324
PF3D7_1117700	183.99	241.616	1.3132
PF3D7_0308500	56.0359	73.5705	1.31292
PF3D7_0935500	5.66108	7.42749	1.31203
PF3D7_1143800	13.8264	18.1376	1.31181
PF3D7_0525000	49.2092	64.545	1.31164
PF3D7_0416800	110.003	144.099	1.30996
PF3D7_0815600	98.6748	129.179	1.30914
PF3D7_1431700	221.91	290.468	1.30895
PF3D7_0304500	18.1471	23.7213	1.30717
PF3D7_1463400	13.6734	17.8544	1.30578
PF3D7_1328500	9.79081	12.7839	1.3057
PF3D7_0322000	501.833	654.662	1.30454
PF3D7_1126500	5.50025	7.17216	1.30397
PF3D7_1320000	5.23218	6.82256	1.30396
PF3D7_1128100	47.2131	61.5191	1.30301
PF3D7_0629900	5.70692	7.4356	1.30291
PF3D7_1310800	8.2223	10.7119	1.30279
PF3D7_0213100	45.0959	58.7217	1.30215
PF3D7_0202000	247.16	321.372	1.30026
PF3D7_0928900	9.44898	12.2853	1.30017
PF3D7_0824100	7.08851	9.21351	1.29978
PF3D7_1129000	53.8975	70.0026	1.29881
PF3D7_0619900	12.3099	15.9817	1.29828
PF3D7_1018300	9.67836	12.5627	1.29802
PF3D7_1213800	17.1972	22.3057	1.29705
PF3D7_1307600	9.53644	12.3674	1.29686
PF3D7_1116300	12.0911	15.6772	1.29659
PF3D7_0420400	7.40239	9.58148	1.29438
PF3D7_1224300	188.168	243.245	1.2927
PF3D7_1118500	23.9867	31.0052	1.2926
PF3D7_1359200	12.3267	15.9302	1.29233
PF3D7_0501200	31.0712	40.1425	1.29195
PF3D7_1337400	5.27949	6.81735	1.29129
PF3D7_1437900	76.7915	99.1498	1.29116
PF3D7_1242700	556.882	717.669	1.28873
PF3D7_0318200	9.94356	12.8117	1.28844
PF3D7_0803100	11.9663	15.4165	1.28833
PF3D7_1149100.1,PF3D7_1149100.2	64.4962	83.0083	1.28703
PF3D7_1113100	48.4397	62.3222	1.28659
PF3D7_0803000	10.9893	14.12	1.28489
PF3D7_1327800	13.5216	17.3713	1.28471
PF3D7_0512200	9.99392	12.8336	1.28414
PF3D7_1362200	13.5481	17.3845	1.28317
PF3D7_1451800	29.0827	37.2859	1.28206
PF3D7_1134000	137.554	176.351	1.28205
PF3D7_0934500	46.5286	59.6125	1.2812
PF3D7_0201800	28.8837	36.9963	1.28087
PF3D7_0519000	7.42832	9.51311	1.28065
PF3D7_1227100	13.6877	17.5272	1.28051
PF3D7_0406500	10.0801	12.9039	1.28014
PF3D7_0532300	77.2935	98.9122	1.2797
PF3D7_0107900	16.0851	20.5563	1.27797
PF3D7_0628300	44.4429	56.7964	1.27796
PF3D7_1460100	10.3876	13.2654	1.27704
PF3D7_0211800	32.7955	41.8178	1.27511
PF3D7_1104000	9.64897	12.2813	1.27281
PF3D7_1332800	32.5753	41.426	1.2717
PF3D7_0721600	568.003	722.091	1.27128
PF3D7_1035800	7.52503	9.56167	1.27065
PF3D7_0217700	13.0322	16.5565	1.27043
PF3D7_0401600.1,PF3D7_0401600.2	116.962	148.575	1.27028
PF3D7_1466300	24.9456	31.6528	1.26887
PF3D7_0706400	383.157	486.059	1.26856
PF3D7_0527500	111.499	141.38	1.26799
PF3D7_1132200	67.5028	85.4998	1.26661
PF3D7_1303000,PF3D7_1303100	27.2889	34.5572	1.26635
PF3D7_1315800	6.06334	7.67549	1.26588
PF3D7_1323400	446.318	564.823	1.26552
PF3D7_1121700	20.7962	26.3145	1.26535
PF3D7_0517700	41.7459	52.8167	1.26519
PF3D7_0705400	9.5747	12.111	1.2649
PF3D7_1311900	36.2703	45.8525	1.26419
PF3D7_0726200	6.27581	7.93158	1.26383
PF3D7_1417800	10.5207	13.2953	1.26373
PF3D7_0418400	9.92934	12.5392	1.26284
PF3D7_1251500	15.1057	19.0746	1.26274
PF3D7_0512100	17.475	22.0469	1.26163
PF3D7_1361900	37.5466	47.2742	1.25908
PF3D7_1474500	15.8395	19.9374	1.25871
PF3D7_0503800	347.977	437.563	1.25745
PF3D7_1105400	335.256	421.244	1.25648
PF3D7_0606100	31.5026	39.5757	1.25627
PF3D7_1471000	6.03308	7.57076	1.25487
PF3D7_0614400	5.20937	6.53434	1.25434
PF3D7_0718400	81.8512	102.603	1.25353
PF3D7_1410200	19.1649	24.0116	1.25289
PF3D7_0831700	168.811	211.391	1.25223
PF3D7_0821700	235.344	294.613	1.25184
PF3D7_0922200	157.757	197.415	1.25139
PF3D7_0209300	5.63725	7.05341	1.25121
PF3D7_0316100	9.41342	11.7732	1.25068
PF3D7_1032700	5.4019	6.75592	1.25066
PF3D7_1242800	22.5619	28.205	1.25012
PF3D7_1330600	11.9622	14.9409	1.24901
PF3D7_0930400.1,PF3D7_0930400.2	13.8063	17.2398	1.24869
PF3D7_1119600	7.55821	9.43667	1.24853
PF3D7_0309500	41.3671	51.6222	1.2479
PF3D7_1346100	58.1133	72.5063	1.24767
PF3D7_0303200	5.59364	6.97617	1.24716
PF3D7_0824600	5.42842	6.7634	1.24592
PF3D7_0602100	6.21419	7.73768	1.24516
PF3D7_1105100	1349.45	1679.09	1.24428
PF3D7_1367000	24.5923	30.5832	1.24361
PF3D7_0113200	13.868	17.239	1.24308
PF3D7_0913000	77.5485	96.3871	1.24293
PF3D7_1123500	11.5998	14.4154	1.24273
PF3D7_0731600	25.0059	31.0744	1.24268
PF3D7_1006800	185.084	229.828	1.24175
PF3D7_1106000	24.1633	29.9971	1.24143
PF3D7_1450000	18.9168	23.4836	1.24142
PF3D7_0933200	22.7792	28.25	1.24017
PF3D7_0214800	9.40485	11.6617	1.23997
PF3D7_0903400	11.6338	14.4238	1.23982
PF3D7_0818800	13.5203	16.7504	1.23891
PF3D7_1327700	5.78335	7.16036	1.2381
PF3D7_1457000	34.228	42.3753	1.23803
PF3D7_0530100	13.5113	16.7171	1.23727
PF3D7_1474600	8.56468	10.5956	1.23713
PF3D7_1242900	40.9634	50.6456	1.23636
PF3D7_0807500	55.0954	68.0908	1.23587
PF3D7_0823100	20.3946	25.1925	1.23525
PF3D7_0320300	64.0298	79.0767	1.235
PF3D7_1357800	59.8602	73.917	1.23483
PF3D7_0220200	229.155	282.863	1.23437
PF3D7_1249500,PF3D7_1249600	9.08723	11.2163	1.23429
PF3D7_0720900,PF3D7_0721000	7.55464	9.32126	1.23385
PF3D7_0520300	60.4375	74.5497	1.2335
PF3D7_0302900	11.2739	13.8848	1.23159
PF3D7_0904800	19.3091	23.7785	1.23147
PF3D7_1464600	31.4598	38.7409	1.23144
PF3D7_0504400	7.82343	9.63394	1.23142
PF3D7_0711000	14.1215	17.3813	1.23084
PF3D7_0610800	38.0324	46.8082	1.23075
PF3D7_0529000	16.8094	20.6691	1.22962
PF3D7_0722400	38.3491	47.111	1.22848
PF3D7_1239700	24.0353	29.5101	1.22778
PF3D7_0311300	6.67562	8.19009	1.22687
PF3D7_0104200	17.1356	21.0157	1.22644
PF3D7_1325000	70.585	86.5419	1.22607
PF3D7_1423000	20.852	25.5595	1.22576
PF3D7_0301400	7.21003	8.83668	1.22561
PF3D7_1326300	15.5696	19.0783	1.22536
PF3D7_1340600	33.4213	40.9134	1.22417
PF3D7_1445700	85.8491	105.042	1.22357
PF3D7_1341300	435.237	532.392	1.22322
PF3D7_1130100	287.438	351.131	1.22159
PF3D7_0805400	7.98396	9.75163	1.2214
PF3D7_0205700.1,PF3D7_0205700.2	8.36786	10.2197	1.2213
PF3D7_1248900	29.9944	36.5932	1.22
PF3D7_0305300	10.3137	12.579	1.21964
PF3D7_1237600	7.26751	8.86301	1.21954
PF3D7_1406700	9.04117	11.0198	1.21885
PF3D7_1416800	7.18101	8.74836	1.21826
PF3D7_0517000	308.721	375.901	1.21761
PF3D7_1419100	7.53804	9.17456	1.2171
PF3D7_0813400	86.8658	105.663	1.21639
PF3D7_1460500	5.10133	6.20419	1.21619
PF3D7_1107400	12.6671	15.3971	1.21552
PF3D7_0104300	7.47972	9.09111	1.21543
PF3D7_0322900	371.723	451.747	1.21528
PF3D7_1345700	10.2814	12.4908	1.21489
PF3D7_0205900	22.99	27.9214	1.2145
PF3D7_0519100	12.3466	14.9494	1.21081
PF3D7_0301300	5.96729	7.21795	1.20959
PF3D7_0203700	30.7792	37.205	1.20877
PF3D7_1351400	576.665	696.581	1.20795
PF3D7_0308000	5.60869	6.77454	1.20786
PF3D7_1356700	10.2482	12.3689	1.20693
PF3D7_1015600	51.2286	61.8202	1.20675
PF3D7_1029600	64.5145	77.8258	1.20633
PF3D7_1457200	174.445	210.198	1.20495
PF3D7_1130200	349.526	421.013	1.20453
PF3D7_1129200	28.8385	34.7134	1.20372
PF3D7_0524300	14.177	17.062	1.2035
PF3D7_1371800	20.1835	24.2894	1.20343
PF3D7_0812500	18.7522	22.5655	1.20335
PF3D7_1020000	28.6358	34.4515	1.20309
PF3D7_1111100	23.6557	28.4584	1.20303
PF3D7_1116400	18.7987	22.6072	1.20259
PF3D7_1039000	24.0712	28.9421	1.20235
PF3D7_0831500	49.3545	59.3371	1.20226
PF3D7_0727400	48.2047	57.9309	1.20177
PF3D7_0608700	56.5173	67.9098	1.20158
PF3D7_0214000	47.8448	57.4835	1.20146
PF3D7_0523400	21.1246	25.376	1.20125
PF3D7_1116800	78.8225	94.685	1.20124
PF3D7_1212700	95.91	115.163	1.20074
PF3D7_1311000	16.7115	20.0646	1.20065
PF3D7_0508800	18.6266	22.3619	1.20054
PF3D7_1424400	376.247	451.692	1.20052
PF3D7_1365700	7.63542	9.16187	1.19992
PF3D7_1408600	539.892	647.813	1.19989
PF3D7_1228400	6.13162	7.35563	1.19962
PF3D7_0218000	8.40432	10.0803	1.19942
PF3D7_0913200	87.1215	104.478	1.19922
PF3D7_1420400	22.6607	27.1698	1.19898
PF3D7_0829100	22.4236	26.8804	1.19875
PF3D7_1225400	10.3702	12.4294	1.19857
PF3D7_1126600	5.60529	6.71799	1.19851
PF3D7_0630900	18.9423	22.6826	1.19746
PF3D7_1414800	41.3077	49.4425	1.19693
PF3D7_0903900	367.437	439.56	1.19629
PF3D7_1202800	15.7334	18.8169	1.19598
PF3D7_0603300	14.9303	17.8502	1.19557
PF3D7_1338200	314.579	375.724	1.19437
PF3D7_1004800	9.8364	11.7381	1.19333
PF3D7_0921700	7.64822	9.11927	1.19234
PF3D7_0515900	8.54668	10.1902	1.1923
PF3D7_1332400	5.91667	7.05342	1.19213
PF3D7_1404100	67.0541	79.8696	1.19112
PF3D7_0109500	41.112	48.9645	1.191
PF3D7_1443800	9.69112	11.5372	1.19049
PF3D7_1325100	65.9114	78.4559	1.19032
PF3D7_0923000	10.7553	12.798	1.18992
PF3D7_1338700	8.02465	9.54529	1.1895
PF3D7_1410900	9.29989	11.0609	1.18936
PF3D7_1433500	9.53661	11.3332	1.18839
PF3D7_1038000.1,PF3D7_1038000.2	521.913	619.666	1.1873
PF3D7_1372200	33.3013	39.5378	1.18727
PF3D7_0802200	93.0547	110.444	1.18687
PF3D7_1445500	14.6003	17.3214	1.18637
PF3D7_0520000	530.22	628.944	1.18619
PF3D7_0320100	13.8415	16.3978	1.18468
PF3D7_0726900	10.7072	12.6821	1.18445
PF3D7_1251100	36.6612	43.411	1.18411
PF3D7_1206200	65.1249	77.1025	1.18392
PF3D7_0827900	194.754	230.484	1.18346
PF3D7_0318900	9.95722	11.7793	1.18299
PF3D7_0903500	8.15087	9.62977	1.18144
PF3D7_1201000	124.991	147.669	1.18144
PF3D7_0506800	10.0425	11.8624	1.18122
PF3D7_0210300	6.31591	7.45895	1.18098
PF3D7_1334200	26.2604	30.9858	1.17994
PF3D7_0715600	12.1215	14.2992	1.17966
PF3D7_0621800	261.909	308.854	1.17924
PF3D7_1450700	13.1779	15.539	1.17917
PF3D7_1140700	8.17327	9.63734	1.17913
PF3D7_0917900	208.838	246.236	1.17908
PF3D7_1471200	25.5836	30.1461	1.17834
PF3D7_1201500	14.7563	17.3817	1.17792
PF3D7_1005600	14.9178	17.557	1.17692
PF3D7_0936600	16.3273	19.2092	1.17651
PF3D7_1108700	19.0433	22.3922	1.17586
PF3D7_1302800	206.41	242.601	1.17534
PF3D7_1203900	130.763	153.666	1.17515
PF3D7_1133100	12.7869	15.0263	1.17513
PF3D7_1219600	14.5632	17.0952	1.17386
PF3D7_1365500	18.9027	22.1807	1.17341
PF3D7_0610400	1227.34	1439.39	1.17277
PF3D7_1143400	115.802	135.718	1.17198
PF3D7_0906500	23.0032	26.9199	1.17027
PF3D7_1107000	17.9824	21.0179	1.1688
PF3D7_0829300	37.6237	43.9734	1.16877
PF3D7_1336800	26.946	31.4613	1.16757
PF3D7_0903700	32.7943	38.2621	1.16673
PF3D7_1209000	19.7161	22.9932	1.16621
PF3D7_0519600	6.64253	7.74156	1.16545
PF3D7_0321600	10.6378	12.3946	1.16515
PF3D7_1453700	289.765	337.586	1.16503
PF3D7_1351100	19.826	23.0942	1.16484
PF3D7_1033500	5.84715	6.81038	1.16473
PF3D7_0520200	5.15186	5.9995	1.16453
PF3D7_1365900	640.38	745.734	1.16452
PF3D7_0306800	72.3113	84.1848	1.1642
PF3D7_1360200	18.9036	22.001	1.16385
PF3D7_1216900	67.279	78.2783	1.16349
PF3D7_1354300	23.4527	27.2736	1.16292
PF3D7_1450600	7.38832	8.58696	1.16223
PF3D7_1366600	15.4871	17.9953	1.16195
PF3D7_0914600	19.133	22.2245	1.16158
PF3D7_0816600	15.5596	18.0645	1.16099
PF3D7_0916200	12.2255	14.1821	1.16004
PF3D7_1021400	5.47679	6.35191	1.15979
PF3D7_0528200	28.1833	32.666	1.15906
PF3D7_1421400	13.2458	15.3378	1.15794
PF3D7_1124700	26.9786	31.2371	1.15785
PF3D7_0910800	10.8355	12.5417	1.15746
PF3D7_1209300	11.6657	13.484	1.15587
PF3D7_0220300	30.6251	35.3833	1.15537
PF3D7_0407000	5.33167	6.1597	1.1553
PF3D7_0918000	7.90595	9.12956	1.15477
PF3D7_0102900	24.629	28.4366	1.1546
PF3D7_1204300	468.779	541.176	1.15444
PF3D7_1124800	79.6867	91.9608	1.15403
PF3D7_1230600	7.10947	8.20064	1.15348
PF3D7_0310300	6.60122	7.60963	1.15276
PF3D7_1121600	1574.74	1814.93	1.15253
PF3D7_1309000	14.6303	16.8589	1.15233
PF3D7_1113700	7.58551	8.73868	1.15202
PF3D7_1321700	39.9596	46.0302	1.15192
PF3D7_1104100	10.3097	11.8696	1.1513
PF3D7_1116700	191.011	219.836	1.15091
PF3D7_0508300	24.2374	27.8943	1.15088
PF3D7_0607000	59.2377	68.1382	1.15025
PF3D7_0705000	5.16857	5.94042	1.14934
PF3D7_1318800	28.1021	32.298	1.14931
PF3D7_1023200	12.4039	14.2539	1.14915
PF3D7_1115400	51.4119	59.054	1.14864
PF3D7_1315700	7.16598	8.22972	1.14844
PF3D7_1454400	96.0198	110.268	1.14839
PF3D7_0721300	15.05	17.2807	1.14822
PF3D7_0528000	23.1499	26.5767	1.14803
PF3D7_1478600	8.88311	10.1967	1.14788
PF3D7_1223800	6.57303	7.54317	1.14759
PF3D7_0321000	21.5598	24.7203	1.14659
PF3D7_1342400	37.9491	43.5088	1.1465
PF3D7_1317300	10.3552	11.8693	1.14622
PF3D7_1447200	17.4669	20.0187	1.14609
PF3D7_1447300	22.5468	25.8359	1.14588
PF3D7_1309600	9.37504	10.7365	1.14522
PF3D7_1473900	6.9981	8.01345	1.14509
PF3D7_0422400	692.27	792.64	1.14499
PF3D7_1149000	80.9689	92.6982	1.14486
PF3D7_1340100	5.59991	6.4056	1.14388
PF3D7_1132300	6.68468	7.64164	1.14316
PF3D7_0424700	15.5401	17.7619	1.14297
PF3D7_1222300	64.8652	74.0815	1.14208
PF3D7_1469300	20.6286	23.5467	1.14146
PF3D7_0507800,PF3D7_0507900	39.7013	45.3129	1.14135
PF3D7_1315400	29.5255	33.6546	1.13985
PF3D7_1134700	10.442	11.895	1.13915
PF3D7_0219200	399.485	454.96	1.13887
PF3D7_1033600	19.4522	22.1469	1.13853
PF3D7_1453900	9.00309	10.2474	1.13821
PF3D7_1251800	7.7539	8.8231	1.13789
PF3D7_1008900	63.0111	71.6984	1.13787
PF3D7_0721800	48.4138	55.0839	1.13777
PF3D7_1211800	21.8543	24.865	1.13776
PF3D7_1125900	48.0662	54.6628	1.13724
PF3D7_1424100	406.792	462.373	1.13663
PF3D7_0527000	16.7341	19.01	1.136
PF3D7_1460400	10.6117	12.0525	1.13577
PF3D7_0721100	102.849	116.759	1.13525
PF3D7_0708700	12.6705	14.3793	1.13486
PF3D7_1223900	6.67603	7.57486	1.13464
PF3D7_0111900,PF3D7_0112000	20.5167	23.2699	1.13419
PF3D7_0805600	33.6868	38.1873	1.1336
PF3D7_1124600	36.9242	41.854	1.13351
PF3D7_0613100	27.1647	30.7862	1.13332
PF3D7_1116200.1,PF3D7_1116200.2	7.00634	7.93587	1.13267
PF3D7_1006900	5.73246	6.49298	1.13267
PF3D7_0417200	6.91956	7.82822	1.13132
PF3D7_1445400	20.3802	23.0543	1.13121
PF3D7_1207600	7.00864	7.92788	1.13116
PF3D7_0613400	14.5527	16.4601	1.13107
PF3D7_1466400	31.6175	35.7608	1.13104
PF3D7_1331200	13.2529	14.9724	1.12975
PF3D7_0914800	5.46748	6.17625	1.12963
PF3D7_0525100	39.1415	44.2016	1.12928
PF3D7_1120200	53.0769	59.9342	1.1292
PF3D7_1420700	166.734	188.255	1.12907
PF3D7_0221200	14.5452	16.422	1.12903
PF3D7_0806800	30.5128	34.4457	1.12889
PF3D7_0320800	26.5364	29.9359	1.12811
PF3D7_0903100	14.3346	16.1618	1.12747
PF3D7_1312700	13.8761	15.6441	1.12741
PF3D7_0109800	20.0926	22.6526	1.12741
PF3D7_0317700	23.6267	26.6262	1.12695
PF3D7_0618200	41.4302	46.684	1.12681
PF3D7_0607400	5.54566	6.24659	1.12639
PF3D7_0308900	16.5097	18.5957	1.12635
PF3D7_1353400	5.02518	5.65795	1.12592
PF3D7_0616800	7.32942	8.24692	1.12518
PF3D7_1203500	6.6085	7.43531	1.12511
PF3D7_1250200	9.98051	11.2269	1.12488
PF3D7_0619400	48.6413	54.7098	1.12476
PF3D7_1439900	128.538	144.562	1.12466
PF3D7_0321500	8.00244	8.99694	1.12427
PF3D7_1244800	66.0266	74.2286	1.12422
PF3D7_0620500	10.252	11.5254	1.12421
PF3D7_0622800	29.9397	33.6577	1.12418
PF3D7_0814000	393.122	441.716	1.12361
PF3D7_0418300	74.0433	83.1392	1.12285
PF3D7_1326100	5.87852	6.59842	1.12246
PF3D7_1351800.1,PF3D7_1351800.2	15.5054	17.4023	1.12234
PF3D7_1444700	5.60185	6.28564	1.12207
PF3D7_1136500.1,PF3D7_1136500.2	61.5887	69.0565	1.12125
PF3D7_1120000	30.4074	34.0664	1.12033
PF3D7_0316300.1,PF3D7_0316300.2	26.288	29.4468	1.12016
PF3D7_0403700	19.0109	21.2804	1.11938
PF3D7_1108600	116.797	130.696	1.119
PF3D7_0205400	5.69361	6.37077	1.11893
PF3D7_0614500	443.527	496.008	1.11833
PF3D7_1200800	10.7091	11.9714	1.11787
PF3D7_1301700	30.1789	33.7326	1.11775
PF3D7_0305000	9.59633	10.7206	1.11716
PF3D7_0623600	14.0347	15.6768	1.117
PF3D7_1451200	48.0521	53.673	1.11698
PF3D7_0716400	7.06041	7.88498	1.11679
PF3D7_0313200,PF3D7_0313300	12.0067	13.4086	1.11676
PF3D7_0220100	7.45261	8.32117	1.11654
PF3D7_1250800	11.0782	12.3676	1.11639
PF3D7_1137500	6.28557	7.01348	1.11581
PF3D7_1218500,PF3D7_1218600	22.9616	25.618	1.11569
PF3D7_0529900	17.718	19.7617	1.11535
PF3D7_0629500	21.5793	24.0028	1.11231
PF3D7_1475600	6.74633	7.50261	1.1121
PF3D7_1466800	10.2416	11.385	1.11164
PF3D7_0702400	195.104	216.8	1.1112
PF3D7_1434600	40.2428	44.7111	1.11103
PF3D7_0401700	26.4351	29.3567	1.11052
PF3D7_0922500,PF3D7_0922600	273.224	303.414	1.1105
PF3D7_1105000	1792.38	1989.08	1.10974
PF3D7_1464900	20.004	22.1889	1.10922
PF3D7_1250500	16.5589	18.3607	1.10881
PF3D7_0612600	5.5775	6.183	1.10856
PF3D7_0920900	9.64604	10.6928	1.10852
PF3D7_1302600	14.2678	15.8155	1.10848
PF3D7_1317800	492.7	545.902	1.10798
PF3D7_1149400	34.6254	38.3571	1.10777
PF3D7_1410600	79.0674	87.4845	1.10645
PF3D7_0509400	15.6823	17.341	1.10577
PF3D7_0323800	6.27091	6.93153	1.10535
PF3D7_1208600	102.043	112.745	1.10488
PF3D7_1202100.1,PF3D7_1202100.2	6.89194	7.6146	1.10486
PF3D7_1206600	14.42	15.9271	1.10451
PF3D7_1102800	234.238	258.634	1.10415
PF3D7_1020900	58.2828	64.3433	1.10398
PF3D7_0908600	6.01567	6.64076	1.10391
PF3D7_1416900	59.5527	65.6282	1.10202
PF3D7_0208200	21.6422	23.8437	1.10172
PF3D7_0627800	15.3436	16.8984	1.10133
PF3D7_1123400	60.0108	66.0901	1.1013
PF3D7_0218300	10.9978	12.1053	1.1007
PF3D7_1004300	24.4821	26.9366	1.10026
PF3D7_1456900	11.4813	12.6303	1.10008
PF3D7_1308200	38.7032	42.5699	1.09991
PF3D7_1228900	17.0926	18.7675	1.09799
PF3D7_1231800	8.33604	9.15214	1.0979
PF3D7_0508700	12.5078	13.7171	1.09668
PF3D7_1022600	12.1061	13.2642	1.09566
PF3D7_1466100	6.06762	6.64792	1.09564
PF3D7_0933900	13.8962	15.2243	1.09557
PF3D7_1442300	34.3599	37.6193	1.09486
PF3D7_0708100	80.629	88.248	1.09449
PF3D7_1114200	57.3176	62.6967	1.09385
PF3D7_0905700.1,PF3D7_0905700.2,PF3D7_0905700.3	20.2491	22.1473	1.09374
PF3D7_1339300	43.0512	47.063	1.09319
PF3D7_0807900	49.913	54.5535	1.09297
PF3D7_1412100	8.93858	9.76878	1.09288
PF3D7_0406100	65.0908	71.0917	1.09219
PF3D7_0307700	5.88554	6.42699	1.092
PF3D7_0208700.1,PF3D7_0208700.2	51.2778	55.9935	1.09196
PF3D7_1216200	44.4616	48.5404	1.09174
PF3D7_0706000	6.50434	7.09335	1.09056
PF3D7_1005500	13.739	14.9786	1.09022
PF3D7_1205900	13.4678	14.6828	1.09022
PF3D7_1229500	62.6719	68.3241	1.09019
PF3D7_0420000	10.4147	11.3539	1.09018
PF3D7_0617100	8.99957	9.8107	1.09013
PF3D7_1010600	130.696	142.464	1.09004
PF3D7_0709500	9.277	10.1048	1.08923
PF3D7_1345800	8.13617	8.86135	1.08913
PF3D7_1015200.1,PF3D7_1015200.2	20.4736	22.2852	1.08848
PF3D7_0302000	8.91928	9.70729	1.08835
PF3D7_1218400	11.9955	13.0492	1.08784
PF3D7_0201900	46.8211	50.9281	1.08772
PF3D7_1007900	53.6469	58.3467	1.08761
PF3D7_1017400	36.9603	40.1868	1.0873
PF3D7_0308600	26.9027	29.2112	1.08581
PF3D7_1436300	79.4674	86.2649	1.08554
PF3D7_0510500	12.9107	13.986	1.08329
PF3D7_1225600	13.7781	14.9065	1.0819
PF3D7_0529500	25.3888	27.4657	1.0818
PF3D7_1117300	8.7375	9.44866	1.08139
PF3D7_0804900	17.5726	18.9953	1.08096
PF3D7_1217200	11.5434	12.4731	1.08054
PF3D7_1128000.1,PF3D7_1128000.2	10.705	11.5661	1.08044
PF3D7_0319500	27.3928	29.586	1.08006
PF3D7_1123100	11.0559	11.9233	1.07846
PF3D7_0404900,PF3D7_0405000	11.7807	12.6953	1.07764
PF3D7_0501200	189.956	204.613	1.07716
PF3D7_0422100	14.1427	15.2337	1.07714
PF3D7_0413600	40.9973	44.1541	1.077
PF3D7_0518500	12.2732	13.2174	1.07693
PF3D7_0407200	44.869	48.3131	1.07676
PF3D7_1337200	5.65327	6.08654	1.07664
PF3D7_1224500	8.11711	8.7333	1.07591
PF3D7_1307000	9.87674	10.6195	1.0752
PF3D7_0629200	27.7662	29.826	1.07418
PF3D7_1311500	35.7782	38.4097	1.07355
PF3D7_1337300	9.35701	10.0447	1.07349
PF3D7_0719700	475.481	510.405	1.07345
PF3D7_1354500	29.4486	31.6005	1.07307
PF3D7_1333800	13.7907	14.7943	1.07277
PF3D7_0602400	23.0633	24.7407	1.07273
PF3D7_1344200	18.7209	20.0699	1.07206
PF3D7_0717100	5.90434	6.32964	1.07203
PF3D7_1429100	5.49051	5.88459	1.07177
PF3D7_1303400	15.4798	16.588	1.07159
PF3D7_1353700	24.1899	25.9051	1.07091
PF3D7_0623100	42.7921	45.7756	1.06972
PF3D7_1462400	5.33125	5.70096	1.06935
PF3D7_0609700	7.03828	7.52341	1.06893
PF3D7_0215500	5.24635	5.60547	1.06845
PF3D7_1118300	17.2763	18.4554	1.06825
PF3D7_0610100	18.3379	19.5872	1.06813
PF3D7_1340900	67.22	71.7933	1.06803
PF3D7_0407300	10.9773	11.7105	1.06679
PF3D7_1309300	16.2768	17.353	1.06612
PF3D7_0520500	5.70588	6.08147	1.06583
PF3D7_1001600	5.10785	5.44324	1.06566
PF3D7_1110200	13.5244	14.4031	1.06497
PF3D7_0814200	737.4	784.22	1.06349
PF3D7_0716500	6.67794	7.10153	1.06343
PF3D7_1353900	59.2875	63.0313	1.06315
PF3D7_1321800	15.9065	16.9085	1.06299
PF3D7_1225800	10.4634	11.1205	1.0628
PF3D7_1310400	6.30716	6.70308	1.06277
PF3D7_1212000	11.8544	12.5933	1.06233
PF3D7_0113000	144.355	153.245	1.06158
PF3D7_0312800	544.564	578.073	1.06153
PF3D7_1223200	12.4616	13.2255	1.0613
PF3D7_0611700	157.7	167.153	1.05994
PF3D7_1306400	58.6514	62.1152	1.05906
PF3D7_0821300	6.86845	7.27245	1.05882
PF3D7_0826500	7.63056	8.07331	1.05802
PF3D7_0627700	17.8625	18.8946	1.05778
PF3D7_0831800	16.8223	17.7913	1.0576
PF3D7_1119800	11.548	12.2027	1.05669
PF3D7_0715900	9.0873	9.60236	1.05668
PF3D7_0813300	132.713	140.178	1.05625
PF3D7_0304900	17.3636	18.338	1.05612
PF3D7_1468700	435.677	459.85	1.05548
PF3D7_1403900	26.9566	28.4518	1.05547
PF3D7_1434200	92.0994	97.1961	1.05534
PF3D7_1371000	29.8632	31.5079	1.05507
PF3D7_1466900	10.7635	11.3558	1.05503
PF3D7_1353200	38.7621	40.8888	1.05487
PF3D7_1314900	13.784	14.537	1.05463
PF3D7_1250300	21.4834	22.657	1.05463
PF3D7_0522500	18.0025	18.9763	1.05409
PF3D7_0615400	10.055	10.5929	1.0535
PF3D7_1009500	7.45603	7.85205	1.05311
PF3D7_1124900	351.732	370.208	1.05253
PF3D7_1370300	59.9028	63.0181	1.05201
PF3D7_1001000	72.3381	76.0838	1.05178
PF3D7_1244600	13.1222	13.7971	1.05143
PF3D7_0500500,PF3D7_0500800	321.954	338.407	1.0511
PF3D7_0300900	9.08574	9.54942	1.05103
PF3D7_1330000.1,PF3D7_1330000.2	14.1303	14.8421	1.05037
PF3D7_0809400	5.19685	5.45673	1.05001
PF3D7_1028400	17.9028	18.7864	1.04936
PF3D7_1405900	8.61745	9.04265	1.04934
PF3D7_0729400	15.5045	16.2625	1.04889
PF3D7_0716200	31.6397	33.185	1.04884
PF3D7_1311800	141.199	148.041	1.04846
PF3D7_1417600	8.56609	8.98117	1.04846
PF3D7_1426200	38.9547	40.8419	1.04845
PF3D7_0727200	8.51839	8.92746	1.04802
PF3D7_1459600	8.17041	8.55849	1.0475
PF3D7_1030100	20.7196	21.698	1.04722
PF3D7_0934100	10.8279	11.3271	1.0461
PF3D7_0627100	15.6844	16.4037	1.04586
PF3D7_0717400	17.3762	18.1713	1.04576
PF3D7_0804800	16.7679	17.5234	1.04506
PF3D7_1233300	8.50828	8.89123	1.04501
PF3D7_0528600	53.6928	56.0983	1.0448
PF3D7_0214100	24.9695	26.0855	1.04469
PF3D7_1343300	17.9314	18.7317	1.04463
PF3D7_0320500	18.0098	18.807	1.04426
PF3D7_1317600	5.30777	5.53444	1.04271
PF3D7_1445900	73.235	76.34	1.0424
PF3D7_0802000	96.7808	100.854	1.04209
PF3D7_0506100	27.3808	28.5203	1.04162
PF3D7_1128400	29.0713	30.2481	1.04048
PF3D7_1331600	7.24028	7.53202	1.04029
PF3D7_0731100	34.4275	35.7832	1.03938
PF3D7_1333000	34.3899	35.7104	1.0384
PF3D7_1421000	12.0461	12.5078	1.03833
PF3D7_0916700	40.1746	41.6993	1.03795
PF3D7_0724100	23.4139	24.2973	1.03773
PF3D7_1364200	6.15922	6.39152	1.03772
PF3D7_1338000	6.63455	6.8839	1.03758
PF3D7_0803700	17.4824	18.1248	1.03675
PF3D7_1118200	56.7635	58.8311	1.03642
PF3D7_1430300	5.64978	5.855	1.03632
PF3D7_1352500	66.5403	68.9331	1.03596
PF3D7_0405400	29.8389	30.8908	1.03525
PF3D7_1011900	7.84051	8.10934	1.03429
PF3D7_1351900	16.5504	17.1139	1.03405
PF3D7_1330800	107.253	110.898	1.03399
PF3D7_0220000	9.95087	10.2856	1.03364
PF3D7_1347700	30.5553	31.5568	1.03278
PF3D7_0523600	11.4981	11.8713	1.03246
PF3D7_1107500	30.6654	31.65	1.03211
PF3D7_0705500	11.7308	12.096	1.03113
PF3D7_0519400	579.466	597.416	1.03098
PF3D7_1135700	69.2017	71.3219	1.03064
PF3D7_0904700	9.38443	9.66255	1.02964
PF3D7_0603400	13.1973	13.5838	1.02929
PF3D7_1212900	34.2728	35.2682	1.02904
PF3D7_1318300	5.19937	5.34741	1.02847
PF3D7_0511800	37.0217	38.0749	1.02845
PF3D7_0629100	10.1684	10.4547	1.02816
PF3D7_1023900	71.6667	73.6443	1.02759
PF3D7_1326400	12.8495	13.2039	1.02758
PF3D7_1346300	331.027	340.137	1.02752
PF3D7_0524400	30.7934	31.6374	1.02741
PF3D7_1360100	10.5592	10.8474	1.02729
PF3D7_0812400	62.0851	63.7498	1.02681
PF3D7_0113700	13.4452	13.8053	1.02678
PF3D7_1027200	5.78718	5.94012	1.02643
PF3D7_0205500	24.8117	25.4492	1.02569
PF3D7_1473100	6.54878	6.71651	1.02561
PF3D7_0523000	46.3624	47.5365	1.02532
PF3D7_1247100	5.42922	5.56469	1.02495
PF3D7_0410900	12.7658	13.0784	1.02449
PF3D7_0628600	28.3552	29.0383	1.02409
PF3D7_0801800	43.7353	44.7816	1.02392
PF3D7_0903000	13.2958	13.5974	1.02268
PF3D7_0209700	20.1663	20.6166	1.02233
PF3D7_0822600	17.906	18.3037	1.02221
PF3D7_0817900	234.68	239.86	1.02207
PF3D7_1226300	35.9625	36.7472	1.02182
PF3D7_0818400	31.4765	32.1591	1.02169
PF3D7_1011800	184.421	188.332	1.02121
PF3D7_0810300	6.19729	6.32772	1.02105
PF3D7_1110300	22.0854	22.5403	1.0206
PF3D7_0832200.1,PF3D7_0832200.2	90.9675	92.8082	1.02023
PF3D7_1478900	9.48018	9.67027	1.02005
PF3D7_0708500	10.4832	10.6901	1.01974
PF3D7_0926100	8.48749	8.65074	1.01923
PF3D7_1351000	9.71207	9.88938	1.01826
PF3D7_1208300	64.0468	65.1973	1.01796
PF3D7_0728900	9.71377	9.88812	1.01795
PF3D7_0907700	88.2653	89.8162	1.01757
PF3D7_0307400	5.5991	5.69656	1.01741
PF3D7_0110400	34.9218	35.4988	1.01652
PF3D7_0918900	14.8487	15.0781	1.01545
PF3D7_0714500	9.83129	9.98037	1.01516
PF3D7_0104500	42.7181	43.3643	1.01513
PF3D7_1037100	9.28502	9.42376	1.01494
PF3D7_1468800	13.2769	13.4738	1.01483
PF3D7_1427900	101.288	102.732	1.01426
PF3D7_1002200	45.0646	45.7052	1.01422
PF3D7_1205600	54.8577	55.6181	1.01386
PF3D7_1411600	5.3149	5.38741	1.01364
PF3D7_1352700	5.19994	5.26911	1.0133
PF3D7_1327300	5.68962	5.76314	1.01292
PF3D7_1012600	16.1406	16.3421	1.01248
PF3D7_0416400	15.0507	15.2378	1.01243
PF3D7_0108600	7.04001	7.12722	1.01239
PF3D7_0819900	38.7633	39.2328	1.01211
PF3D7_1336600	5.96358	6.03581	1.01211
PF3D7_0212100	11.1717	11.307	1.01211
PF3D7_1331100	5.22176	5.28424	1.01197
PF3D7_0929200	57.6485	58.2966	1.01124
PF3D7_1237000	6.22488	6.29419	1.01113
PF3D7_0905200	5.32216	5.37994	1.01086
PF3D7_1419600	8.2043	8.29174	1.01066
PF3D7_1201100	8.18825	8.27354	1.01042
PF3D7_1104800	22.4992	22.7328	1.01038
PF3D7_1025700	7.94095	8.02207	1.01022
PF3D7_1246600	9.90589	10.0059	1.0101
PF3D7_0107500	52.9266	53.4231	1.00938
PF3D7_0810600	64.448	65.0437	1.00924
PF3D7_1350700	7.76969	7.83739	1.00871
PF3D7_1409900	30.943	31.2082	1.00857
PF3D7_1472900	8.22007	8.28709	1.00815
PF3D7_1223400	24.6872	24.8761	1.00765
PF3D7_0106300	26.6554	26.8542	1.00746
PF3D7_0302100	12.1427	12.2323	1.00738
PF3D7_1241800	11.9214	12.0083	1.00729
PF3D7_0617800	2222.03	2238.03	1.0072
PF3D7_0622200	15.9095	16.0181	1.00683
PF3D7_0624500	6.30516	6.34583	1.00645
PF3D7_1360000	8.60434	8.65924	1.00638
PF3D7_0204200	70.639	71.0884	1.00636
PF3D7_1007700	65.1493	65.5615	1.00633
PF3D7_1438000	20.1304	20.2523	1.00606
PF3D7_1353000	21.1877	21.3155	1.00603
PF3D7_0726500	14.0691	14.1504	1.00578
PF3D7_0214200	11.9837	12.0454	1.00515
PF3D7_1016400	42.5621	42.761	1.00467
PF3D7_0307200	595.158	597.678	1.00423
PF3D7_1474800	57.0724	57.3082	1.00413
PF3D7_0519800	35.5832	35.7264	1.00402
PF3D7_1316500	6.15437	6.17741	1.00374
PF3D7_1136600	16.0423	16.1022	1.00373
PF3D7_0308200	45.7497	45.918	1.00368
PF3D7_0720200	50.088	50.2336	1.00291
PF3D7_0521000	24.0889	24.1528	1.00265
PF3D7_1027300	18.3374	18.3832	1.0025
PF3D7_1356300	19.2179	19.2656	1.00248
PF3D7_0912400	23.569	23.6136	1.00189
PF3D7_1353600	33.5675	33.6288	1.00183
PF3D7_0730300	81.8278	81.9314	1.00127
PF3D7_1312900	27.3209	27.3501	1.00107
PF3D7_1468200	31.136	31.1653	1.00094
PF3D7_0106700	21.1707	21.19	1.00091
PF3D7_0217400	12.4902	12.5	1.00078
PF3D7_1145300	10.0269	10.0323	1.00054
PF3D7_1015800	11.5582	11.5633	1.00044
PF3D7_1408500	26.9265	26.9371	1.00039
PF3D7_1107700	23.7383	23.7325	0.999756
PF3D7_0914300	7.96928	7.96349	0.999273
PF3D7_1147900	10.9636	10.9521	0.998951
PF3D7_1033100	130.465	130.292	0.998674
PF3D7_1452400	15.1543	15.132	0.998528
PF3D7_1220900	86.3612	86.2333	0.998519
PF3D7_0112700	230.007	229.591	0.998191
PF3D7_1413800	8.62841	8.61245	0.99815
PF3D7_0932800	13.6281	13.6014	0.998041
PF3D7_0604700	9.48657	9.46582	0.997813
PF3D7_0218400	15.9167	15.8811	0.997763
PF3D7_1220100	10.2861	10.2535	0.996831
PF3D7_1455500	9.55739	9.52366	0.996471
PF3D7_1438100	7.08723	7.06063	0.996247
PF3D7_1440800	13.7398	13.6861	0.996092
PF3D7_0204500	8.58992	8.55513	0.99595
PF3D7_0403200	17.2093	17.1334	0.99559
PF3D7_1434300	82.3183	81.9292	0.995273
PF3D7_1342000	295.525	294.042	0.994982
PF3D7_1012100	12.1249	12.0616	0.994779
PF3D7_0309800	10.6418	10.5827	0.994446
PF3D7_0821000	9.47132	9.41817	0.994388
PF3D7_1230900	14.1658	14.079	0.993873
PF3D7_0320000	59.132	58.7694	0.993868
PF3D7_0109200	18.8653	18.7484	0.993803
PF3D7_0310500	10.384	10.3186	0.993702
PF3D7_1306900	10.7801	10.7068	0.9932
PF3D7_1133800	8.62853	8.56477	0.992611
PF3D7_1407300	21.7717	21.6074	0.992454
PF3D7_0202600.1,PF3D7_0202600.2	6.4578	6.40863	0.992386
PF3D7_0621900	17.3391	17.2062	0.992335
PF3D7_0730900	30.6049	30.3469	0.99157
PF3D7_1126200	558.252	553.346	0.991212
PF3D7_0527200	43.0118	42.6323	0.991177
PF3D7_1114700	18.2962	18.1298	0.990905
PF3D7_0505100	5.65217	5.59985	0.990743
PF3D7_1239600	9.25953	9.17178	0.990523
PF3D7_1331700	39.4867	39.1118	0.990506
PF3D7_0935900	41.9369	41.5301	0.9903
PF3D7_0513000	7.29749	7.2261	0.990217
PF3D7_1206700	35.7024	35.3472	0.990051
PF3D7_0906600	87.0364	86.0915	0.989144
PF3D7_0418700	18.9193	18.7062	0.988736
PF3D7_1244400	6.20654	6.13043	0.987737
PF3D7_0936800	117.12	115.674	0.987654
PF3D7_1329000	9.36376	9.24611	0.987436
PF3D7_0110500	11.419	11.2745	0.987346
PF3D7_1349200	29.9111	29.5314	0.987306
PF3D7_1453800	5.43507	5.35748	0.985724
PF3D7_1123700	18.4724	18.2031	0.985421
PF3D7_0703500	72.1747	71.1043	0.985169
PF3D7_1467700	7.84182	7.7223	0.984759
PF3D7_0311100	16.1306	15.8847	0.984756
PF3D7_1213600	87.6502	86.3098	0.984707
PF3D7_0807000	19.8612	19.5519	0.984427
PF3D7_1239100	11.1895	11.0148	0.984387
PF3D7_1428300	46.067	45.3367	0.984147
PF3D7_1442500	5.58398	5.4941	0.983904
PF3D7_1330300	20.5545	20.2182	0.983639
PF3D7_1462300	18.3837	18.0814	0.983556
PF3D7_1014600	27.9461	27.4577	0.982524
PF3D7_0306700	22.7828	22.3836	0.982478
PF3D7_1231100	19.0394	18.7046	0.982415
PF3D7_0627300	50.2197	49.306	0.981806
PF3D7_1360800	43.3463	42.5234	0.981016
PF3D7_1364300	5.83823	5.72483	0.980576
PF3D7_1001900	13.186	12.9252	0.980221
PF3D7_1145400	19.2848	18.8945	0.979761
PF3D7_0319700	6.46248	6.32561	0.978821
PF3D7_1310600	10.32	10.1008	0.97876
PF3D7_1340300	19.8474	19.4252	0.978728
PF3D7_1232100	72.1717	70.6347	0.978704
PF3D7_0909700	8.41839	8.23755	0.978518
PF3D7_0610900	14.4034	14.0906	0.978283
PF3D7_0105700	5.75638	5.62838	0.977764
PF3D7_0625600	16.8746	16.4972	0.977635
PF3D7_1431300	9.19629	8.98941	0.977504
PF3D7_1334700	10.6766	10.4355	0.977418
PF3D7_1209400	5.18657	5.06534	0.976626
PF3D7_0414000	13.947	13.62	0.976554
PF3D7_1236100	64.5513	63.0271	0.976388
PF3D7_0517300	97.9851	95.6569	0.976239
PF3D7_0934700	19.1325	18.6736	0.976015
PF3D7_1016300	373.43	364.27	0.975471
PF3D7_1110400	78.8112	76.8267	0.97482
PF3D7_1107800	18.6766	18.1949	0.974208
PF3D7_1230700	24.5115	23.8764	0.97409
PF3D7_0530000	48.64	47.3481	0.97344
PF3D7_1214400	18.0554	17.5728	0.973271
PF3D7_0409400	24.4614	23.7942	0.972724
PF3D7_1412700	6.82537	6.63904	0.9727
PF3D7_1216000	10.1024	9.82626	0.972666
PF3D7_1226400	8.51039	8.27452	0.972284
PF3D7_1010200	13.5838	13.2067	0.972239
PF3D7_1350100	58.5767	56.9181	0.971685
PF3D7_0728000	100.072	97.1865	0.971166
PF3D7_0706300	18.6475	18.0969	0.970473
PF3D7_0909300	58.7686	57.0211	0.970265
PF3D7_0524000	51.702	50.1582	0.97014
PF3D7_0724200	8.63589	8.37652	0.969966
PF3D7_1355700	6.35988	6.16759	0.969765
PF3D7_1131800	19.3268	18.7403	0.969654
PF3D7_1410000	11.4094	11.0609	0.969455
PF3D7_0309100,PF3D7_0309200	7.12395	6.90351	0.969056
PF3D7_0725300	9.93911	9.63012	0.968912
PF3D7_1438900	145.104	140.578	0.968809
PF3D7_1309500	9.50501	9.2057	0.96851
PF3D7_1427800	10.916	10.565	0.967845
PF3D7_1109400	44.5832	43.1435	0.967708
PF3D7_1248200	19.2442	18.6079	0.966935
PF3D7_0912500	59.1897	57.2073	0.966508
PF3D7_0212400	5.56535	5.3776	0.966264
PF3D7_1356600	10.2332	9.88246	0.965725
PF3D7_1022000	18.0588	17.4382	0.965634
PF3D7_0619100	5.99431	5.78765	0.965524
PF3D7_1208900	19.9327	19.2399	0.965243
PF3D7_0714000	275.746	266.088	0.964975
PF3D7_1036900	44.7167	43.1188	0.964266
PF3D7_0513100	6.91223	6.66515	0.964255
PF3D7_1034900	14.2403	13.7294	0.964123
PF3D7_0817300	43.0831	41.5287	0.963921
PF3D7_1350500	9.38239	9.04184	0.963703
PF3D7_1305300	7.27629	7.00605	0.96286
PF3D7_0602600	6.53472	6.29073	0.962663
PF3D7_0624600	40.2015	38.6694	0.961889
PF3D7_0423100	9.28853	8.93433	0.961867
PF3D7_1115600,PF3D7_1115700	203.915	196.131	0.961827
PF3D7_0506500	6.37979	6.13304	0.961323
PF3D7_1145100	15.998	15.3612	0.960195
PF3D7_0214400	23.1024	22.1768	0.959935
PF3D7_0919000	130.868	125.623	0.959921
PF3D7_0614300	30.1494	28.9211	0.95926
PF3D7_0110600	20.3087	19.4727	0.958835
PF3D7_0924700	14.3337	13.7331	0.958099
PF3D7_1431500	10.233	9.79897	0.957585
PF3D7_0526800	46.2944	44.3228	0.957412
PF3D7_0517400	27.4947	26.3217	0.957337
PF3D7_1409800	33.5692	32.1158	0.956704
PF3D7_0906100	14.9592	14.3103	0.956622
PF3D7_1450400	5.64886	5.40301	0.956478
PF3D7_0402000	287.183	274.546	0.955997
PF3D7_0526500	8.46138	8.08537	0.955562
PF3D7_0901700	23.0627	22.0359	0.955478
PF3D7_1011400	38.0737	36.3526	0.954796
PF3D7_1358100	26.9381	25.7122	0.954492
PF3D7_1239000	7.40732	7.06867	0.954282
PF3D7_1317100	14.236	13.583	0.95413
PF3D7_0606500	10.372	9.89516	0.954026
PF3D7_0103400	10.5276	10.0436	0.954026
PF3D7_0609400	7.36041	7.02147	0.953951
PF3D7_0933600	23.1709	22.1	0.953783
PF3D7_1202900	494.08	470.85	0.952983
PF3D7_0307800	7.06173	6.7286	0.952826
PF3D7_1218300	7.19631	6.85559	0.952654
PF3D7_0817500	138.723	132.08	0.952113
PF3D7_0520100	7.77934	7.39631	0.950763
PF3D7_1026000	32.6794	31.0637	0.950559
PF3D7_1353300	8.70739	8.27684	0.950553
PF3D7_0321800	5.5213	5.24501	0.949959
PF3D7_1319300	13.3787	12.7062	0.949734
PF3D7_1322200	7.43304	7.05762	0.949493
PF3D7_1027500	23.2746	22.0948	0.94931
PF3D7_0720400	13.3866	12.7061	0.949166
PF3D7_0813200	8.30001	7.87163	0.948388
PF3D7_0504000	10.6985	10.1438	0.948152
PF3D7_1107200	6.75389	6.40332	0.948094
PF3D7_1456700	11.5035	10.9061	0.948068
PF3D7_1253100	12.9465	12.2703	0.94777
PF3D7_1316900	16.9227	16.0228	0.946823
PF3D7_1304500	65.6693	62.1187	0.945932
PF3D7_1332900	22.9767	21.7207	0.945336
PF3D7_0209200	8.54672	8.07752	0.945102
PF3D7_1452700	28.4546	26.8841	0.944807
PF3D7_1002400.1,PF3D7_1002400.2	131.554	124.289	0.944776
PF3D7_0902200	12.3436	11.654	0.944133
PF3D7_0717900	17.0905	16.131	0.943858
PF3D7_1446500	11.7902	11.1239	0.943487
PF3D7_0409200	28.615	26.9803	0.942873
PF3D7_1104700.1,PF3D7_1104700.2	40.0132	37.7138	0.942534
PF3D7_0709400	6.90123	6.49806	0.94158
PF3D7_1436000	58.2362	54.826	0.941442
PF3D7_0918200	26.8229	25.251	0.941397
PF3D7_1366900	74.4894	70.1095	0.941201
PF3D7_1311200	8.11286	7.634	0.940975
PF3D7_0532400	43.7601	41.1371	0.94006
PF3D7_1451900	10.2808	9.65863	0.939482
PF3D7_1219000	11.1625	10.4795	0.938813
PF3D7_1207100	33.6848	31.6204	0.938714
PF3D7_1327200	8.99265	8.44068	0.93862
PF3D7_0704600	19.4456	18.2445	0.938233
PF3D7_1329100	20.816	19.5219	0.937831
PF3D7_0218700	16.49	15.4575	0.937386
PF3D7_1464500	7.47103	7.00052	0.937022
PF3D7_0515000	26.4408	24.7689	0.936768
PF3D7_0314500	15.0432	14.0771	0.935778
PF3D7_0106400	78.2607	73.2298	0.935716
PF3D7_1330100	9.60318	8.97949	0.935054
PF3D7_1461900	15.9563	14.9193	0.93501
PF3D7_0810000	101.262	94.5799	0.934012
PF3D7_1202700	15.9272	14.875	0.933937
PF3D7_1145800	6.60414	6.16749	0.933882
PF3D7_1037600	8.07802	7.54205	0.933651
PF3D7_0707700	31.6993	29.5678	0.932759
PF3D7_0717700	41.2642	38.4721	0.932336
PF3D7_0801100	8.74152	8.14733	0.932027
PF3D7_0317200	9.43329	8.78801	0.931595
PF3D7_1108000	22.3846	20.8509	0.931484
PF3D7_1408400	5.51039	5.13236	0.931397
PF3D7_1225700	6.27759	5.8461	0.931265
PF3D7_1136800	25.7724	24.0008	0.93126
PF3D7_1341200	467.057	434.797	0.930929
PF3D7_0912900	36.1803	33.6797	0.930885
PF3D7_1231700	7.45857	6.94021	0.930501
PF3D7_1025600	29.8343	27.7608	0.930499
PF3D7_1346400	11.4263	10.626	0.92996
PF3D7_1430900	5.38763	5.00963	0.929839
PF3D7_1362300	22.679	21.0819	0.929578
PF3D7_1411300	6.04989	5.62272	0.929392
PF3D7_1329500	9.74141	9.05005	0.929029
PF3D7_1006700	12.9944	12.0719	0.929008
PF3D7_1217700	8.90335	8.26451	0.928247
PF3D7_0716000	18.7129	17.3648	0.927959
PF3D7_0624200	11.4887	10.66	0.927868
PF3D7_0210100.1,PF3D7_0210100.2	870.477	807.556	0.927717
PF3D7_0602200	22.7461	21.1017	0.927706
PF3D7_0415300	15.1063	14.0092	0.927375
PF3D7_1146200	5.73777	5.31746	0.926747
PF3D7_1435500	16.7552	15.521	0.926339
PF3D7_1470700	11.6249	10.7613	0.925711
PF3D7_1227200	8.47124	7.84107	0.925611
PF3D7_0108700	20.6773	19.1387	0.92559
PF3D7_0723900	13.9711	12.9271	0.925274
PF3D7_1467900	6.44199	5.96051	0.925259
PF3D7_1455100	37.1393	34.3495	0.924883
PF3D7_0813700	6.1262	5.66543	0.924787
PF3D7_0617200	158.976	146.895	0.924007
PF3D7_0626100	7.90603	7.29778	0.923065
PF3D7_1447900	12.6778	11.6997	0.922849
PF3D7_0931800	44.9185	41.4394	0.922546
PF3D7_0923400	14.4638	13.3409	0.922365
PF3D7_1468100	33.5235	30.913	0.922129
PF3D7_1451000	5.93078	5.46847	0.922049
PF3D7_0423600	13.3811	12.3346	0.921793
PF3D7_1008000	9.93638	9.15476	0.921338
PF3D7_0819000	16.5673	15.2574	0.920935
PF3D7_1311400	13.2908	12.2391	0.92087
PF3D7_1423800	6.49744	5.98226	0.92071
PF3D7_1358700	6.45706	5.94348	0.920462
PF3D7_1445600	30.2169	27.799	0.919982
PF3D7_1368200	42.9045	39.4491	0.919463
PF3D7_1457300	25.3179	23.2761	0.919354
PF3D7_0516700	7.91783	7.27704	0.91907
PF3D7_1369600	5.76452	5.29667	0.91884
PF3D7_0824400	20.4925	18.826	0.918678
PF3D7_0109600	6.66594	6.12368	0.918652
PF3D7_1343000	220.788	202.691	0.918034
PF3D7_1442900	6.22254	5.7039	0.916651
PF3D7_0820000	15.4619	14.172	0.916576
PF3D7_1124300	34.4905	31.589	0.915875
PF3D7_1406200	12.7491	11.6762	0.915845
PF3D7_1466700	27.9277	25.5715	0.915632
PF3D7_1139300	15.6049	14.2871	0.915552
PF3D7_0703700	60.1729	55.0843	0.915434
PF3D7_0720800	23.4244	21.4394	0.915259
PF3D7_1004400	72.9821	66.7628	0.914783
PF3D7_1238300	28.6425	26.1779	0.913953
PF3D7_1106500	7.60465	6.946	0.913389
PF3D7_0710300	14.8447	13.5566	0.913228
PF3D7_1332000	16.114	14.7053	0.912579
PF3D7_0911900	55.013	50.1959	0.912437
PF3D7_1238800	28.3159	25.8239	0.911993
PF3D7_1212500	9.99135	9.10689	0.911477
PF3D7_0103200	36.0889	32.8934	0.911455
PF3D7_0404300	24.2267	22.0806	0.911416
PF3D7_1107300	48.0884	43.8181	0.911199
PF3D7_1426100	257.257	234.385	0.911093
PF3D7_0905900	17.1882	15.659	0.911032
PF3D7_1234800	20.2462	18.4396	0.910768
PF3D7_1429900	6.7035	6.10287	0.910401
PF3D7_0317000	54.5191	49.5843	0.909485
PF3D7_0501800	9.09881	8.27048	0.908963
PF3D7_0415000	10.5648	9.60297	0.908959
PF3D7_1434500	6.27467	5.70087	0.908553
PF3D7_1302000	54.1628	49.2071	0.908504
PF3D7_0914000	6.19514	5.62661	0.90823
PF3D7_0707400	22.4444	20.384	0.9082
PF3D7_1454600	8.99763	8.17055	0.908078
PF3D7_1472200	11.0326	10.0177	0.908009
PF3D7_0108300	53.167	48.2698	0.90789
PF3D7_0318100	19.8371	18.0031	0.907547
PF3D7_0904900	5.68719	5.15771	0.9069
PF3D7_0922700	34.3413	31.118	0.906139
PF3D7_1402400	7.61652	6.89805	0.90567
PF3D7_0710200	7.11207	6.43785	0.905201
PF3D7_1226900	26.8239	24.2804	0.905178
PF3D7_0703200	7.64058	6.91288	0.904759
PF3D7_1336200	29.1064	26.3291	0.904581
PF3D7_1012500	8.65132	7.82146	0.904077
PF3D7_0605200	6.7893	6.13713	0.903941
PF3D7_0815800	9.62776	8.69819	0.903449
PF3D7_1434000	14.785	13.3448	0.90259
PF3D7_0904500	17.2318	15.5459	0.902163
PF3D7_1245900	5.68339	5.12605	0.901935
PF3D7_1358500	9.08128	8.18958	0.901809
PF3D7_1417000,PF3D7_1417200	17.889	16.1205	0.90114
PF3D7_1031500	6.58877	5.93707	0.901089
PF3D7_0310000	7.37251	6.64196	0.900909
PF3D7_0826000	9.67437	8.71553	0.900889
PF3D7_1419200	8.89428	8.0093	0.9005
PF3D7_1125000	6.19631	5.57677	0.900015
PF3D7_0505800	329.681	296.534	0.899457
PF3D7_1359300	9.22708	8.29476	0.898958
PF3D7_0520800	7.73686	6.95247	0.898616
PF3D7_1443100	19.3342	17.3694	0.898377
PF3D7_1433600	35.0509	31.4877	0.898342
PF3D7_0409600	16.7592	15.0548	0.898301
PF3D7_1133900	6.40551	5.74716	0.897221
PF3D7_0904600	9.30948	8.35239	0.897192
PF3D7_1226600	13.9515	12.5161	0.897115
PF3D7_0917600	13.3681	11.9693	0.895363
PF3D7_1007600	39.7173	35.5277	0.894514
PF3D7_0922100	26.0542	23.3054	0.894497
PF3D7_1106100	11.1895	10.0054	0.894178
PF3D7_1137100	25.037	22.3838	0.894029
PF3D7_1203200	15.3452	13.7161	0.893837
PF3D7_1123000	9.70172	8.67092	0.893751
PF3D7_0507600	29.0939	25.9969	0.893552
PF3D7_1004900	7.08383	6.3292	0.893471
PF3D7_0804600	8.05411	7.19547	0.893391
PF3D7_0507700	8.47918	7.57036	0.892817
PF3D7_0519500	13.7374	12.2574	0.892265
PF3D7_1129400	27.5017	24.5205	0.891599
PF3D7_1337500	9.68054	8.63084	0.891566
PF3D7_0822800	15.4467	13.7578	0.890663
PF3D7_0918100	24.1673	21.5191	0.890422
PF3D7_0824800	7.77461	6.92001	0.890078
PF3D7_1030600	12.1903	10.8499	0.890044
PF3D7_0931100	15.83	14.0825	0.889608
PF3D7_0606700	14.8556	13.2146	0.889537
PF3D7_1141700	20.7514	18.4526	0.889222
PF3D7_0410400	8.07195	7.17637	0.88905
PF3D7_1244100	17.7344	15.7576	0.888533
PF3D7_1352800	8.34672	7.41477	0.888345
PF3D7_1316600	11.2492	9.99097	0.888149
PF3D7_0709600	9.72493	8.62885	0.887292
PF3D7_0807600	21.8649	19.382	0.886444
PF3D7_0826100	21.9088	19.3961	0.885311
PF3D7_0919700	15.0558	13.3245	0.885008
PF3D7_1213900	27.0244	23.9121	0.884834
PF3D7_1433300	9.44607	8.35429	0.88442
PF3D7_1011200.1,PF3D7_1011200.2	32.6444	28.8663	0.884265
PF3D7_0206700	9.46002	8.36386	0.884127
PF3D7_1105600	51.5159	45.5419	0.884036
PF3D7_0629400	12.968	11.4632	0.883961
PF3D7_1127000	38.5602	34.0574	0.883227
PF3D7_0821200	10.7847	9.52441	0.883141
PF3D7_1142300	6.62571	5.85036	0.882979
PF3D7_0625700	17.5032	15.4508	0.882741
PF3D7_1302700	13.3112	11.75	0.882715
PF3D7_1405100	9.92704	8.75964	0.882402
PF3D7_1249800	8.68844	7.65926	0.881546
PF3D7_1352100	5.91947	5.21791	0.881483
PF3D7_1020500	5.73822	5.05809	0.881474
PF3D7_1029800	7.59468	6.69416	0.881428
PF3D7_1334500	17.4185	15.3531	0.881425
PF3D7_1249300	13.382	11.7878	0.88087
PF3D7_1328300	17.6213	15.5217	0.880849
PF3D7_0301700	98.6376	86.8613	0.88061
PF3D7_0110800	35.0623	30.8673	0.880356
PF3D7_0716100	7.8384	6.89981	0.880257
PF3D7_0411000	9.87193	8.68965	0.880238
PF3D7_0719100	11.8481	10.418	0.879297
PF3D7_0907800	19.4953	17.121	0.878212
PF3D7_0511000	182.979	160.635	0.877888
PF3D7_0815000	7.36399	6.46138	0.877429
PF3D7_1249400	18.0253	15.8157	0.877417
PF3D7_1225200	7.29314	6.39621	0.877017
PF3D7_0202400	19.8184	17.3774	0.876832
PF3D7_1217300	7.29364	6.38801	0.875833
PF3D7_1404900	92.8082	81.2697	0.875674
PF3D7_1138500	33.7472	29.547	0.875539
PF3D7_0322400	10.1755	8.90504	0.875145
PF3D7_1021700	6.75432	5.91097	0.875139
PF3D7_0803600	5.81174	5.08481	0.87492
PF3D7_1246700	12.1101	10.5877	0.874287
PF3D7_0312300	8.76699	7.66251	0.874018
PF3D7_1434500	27.8657	24.3454	0.873669
PF3D7_0626700	10.7998	9.43509	0.873636
PF3D7_1229100	18.1297	15.8358	0.873473
PF3D7_1251300	14.8386	12.9593	0.873351
PF3D7_0806500	21.3414	18.6332	0.873101
PF3D7_0509800	11.5902	10.1181	0.872988
PF3D7_1402300	17.5963	15.3611	0.872973
PF3D7_0630600	9.26979	8.08291	0.871963
PF3D7_1323500	13.1467	11.4604	0.871732
PF3D7_0511500	26.9625	23.5035	0.871711
PF3D7_0906000	7.16305	6.24203	0.871421
PF3D7_0729500	14.5096	12.6408	0.871203
PF3D7_1237900	17.4881	15.2309	0.870929
PF3D7_1202000	10.9311	9.51552	0.8705
PF3D7_0512000	99.2927	86.426	0.870416
PF3D7_0706500	35.7307	31.0972	0.870322
PF3D7_0318200	20.4472	17.7956	0.87032
PF3D7_1238700	6.44116	5.60284	0.86985
PF3D7_0811500	6.14533	5.34503	0.869771
PF3D7_1450100	40.9446	35.6102	0.869717
PFC10_API0019,PFC10_API0020,PFC10_API0022,PFC10_API0027,PFC10_API0028,PFC10_API0029,PFC10_API0030,PFC10_API0031,PFC10_API0032,PFC10_API0033,PFC10_API0034,PFC10_API0035,PFC10_API0036,PFC10_API0037,PFC10_API0038,PFC10_API0039,PFC10_API0040,PFC10_API0041,PFC10_API0042,PFC10_API0043,PFC10_API0059,PFC10_API0060	151.626	131.734	0.868809
PF3D7_1124400	21.8145	18.9455	0.868482
PF3D7_0323700	9.55851	8.30073	0.868413
PF3D7_0619200	14.761	12.8171	0.868308
PF3D7_1338600	12.6175	10.9482	0.8677
PF3D7_0417300	15.6274	13.5463	0.86683
PF3D7_1341900	49.9489	43.2809	0.866504
PF3D7_0407900	7.26345	6.29177	0.866223
PF3D7_1344900	10.2218	8.84848	0.865648
PF3D7_0405800	13.7195	11.8751	0.865564
PF3D7_0904100	10.6804	9.23264	0.864447
PF3D7_0709100	7.61146	6.57606	0.863968
PF3D7_1021000	18.1113	15.6453	0.863842
PF3D7_0611900	19.089	16.4873	0.863707
PF3D7_1234100	7.19012	6.20404	0.862856
PF3D7_0420300	23.6559	20.4055	0.862597
PF3D7_1032100	23.9127	20.6266	0.862579
PF3D7_1364400	7.60922	6.55559	0.861532
PF3D7_1110500	7.88468	6.78861	0.860987
PF3D7_0609000	10.0598	8.66056	0.860908
PF3D7_0212500	9.42751	8.11563	0.860846
PF3D7_0202500	212.6	182.879	0.860202
PF3D7_1230800	28.5397	24.5414	0.859904
PF3D7_1231600	6.30522	5.42085	0.85974
PF3D7_0826100	23.1285	19.8838	0.85971
PF3D7_0510100	8.85354	7.60481	0.858957
PF3D7_1364800	43.931	37.7222	0.858669
PF3D7_1125300	9.43435	8.10043	0.85861
PF3D7_0206300,PF3D7_0206400	7.06719	6.06635	0.858382
PF3D7_0913300	10.6715	9.16016	0.858376
PF3D7_0106800	19.0607	16.359	0.858258
PF3D7_1437500	7.71113	6.60957	0.857147
PF3D7_1129500	7.06807	6.05599	0.85681
PF3D7_1346500	7.27839	6.23416	0.85653
PF3D7_0612100	35.0923	30.029	0.855715
PF3D7_0206500	10.8314	9.26818	0.855677
PF3D7_0720000	18.699	15.9939	0.855335
PF3D7_1017300.1,PF3D7_1017300.2	14.3789	12.2979	0.855274
PF3D7_1207000	6.53072	5.57939	0.85433
PF3D7_1010300	8.47612	7.23875	0.854017
PF3D7_1022900	8.47612	7.23875	0.854017
PF3D7_1018700	28.9697	24.7356	0.853844
PF3D7_0918800	9.71036	8.28972	0.853699
PF3D7_0307700	14.0916	12.0296	0.853672
PF3D7_0422900	6.69145	5.71049	0.853401
PF3D7_0413900	11.0783	9.45237	0.853233
PF3D7_0409100	17.9319	15.2974	0.853083
PF3D7_0513600	17.6687	15.0691	0.85287
PF3D7_1238500	10.0588	8.57855	0.85284
PF3D7_0514600	13.8323	11.7917	0.852476
PF3D7_1301400	35.3164	30.1027	0.852372
PF3D7_1103800	10.7845	9.19116	0.852256
PF3D7_0501300	45.3684	38.6383	0.851657
PF3D7_1415400	11.3031	9.62613	0.851636
PF3D7_0606000	16.5896	14.1208	0.851184
PF3D7_1308900	27.1386	23.0978	0.851105
PF3D7_1222400	6.75411	5.74788	0.85102
PF3D7_1314700	14.7217	12.5217	0.850561
PF3D7_1210100	11.0042	9.35611	0.850231
PF3D7_1233600	9.35782	7.95564	0.85016
PF3D7_0617000	55.0871	46.8231	0.849983
PF3D7_0917000	13.7868	11.713	0.849581
PF3D7_0606900	10.191	8.65731	0.849505
PF3D7_0909400	19.4689	16.5311	0.849103
PF3D7_0305500	17.1925	14.5981	0.849097
PF3D7_0623800	8.42616	7.15335	0.848945
PF3D7_1304400	6.85729	5.81891	0.848573
PF3D7_1245400	13.795	11.6976	0.847959
PF3D7_1333300	18.7626	15.9084	0.847878
PF3D7_1371900	26.9793	22.8694	0.847665
PF3D7_1228800	11.7637	9.96943	0.847474
PF3D7_1210300	8.14715	6.90427	0.847446
PF3D7_0928500	13.716	11.6218	0.847317
PF3D7_0513800	16.512	13.9857	0.847002
PF3D7_1476200	50.283	42.5654	0.846517
PF3D7_1307700	10.7562	9.10302	0.846304
PF3D7_1311700	30.4338	25.756	0.846296
PF3D7_0826100	33.0304	27.9221	0.845345
PF3D7_0924400	14.9316	12.6162	0.844933
PF3D7_0802400	18.8194	15.8928	0.84449
PF3D7_0505900	61.2933	51.7257	0.843905
PF3D7_0723400	28.3751	23.937	0.843592
PF3D7_0516600	6.63284	5.59266	0.843177
PF3D7_1019000	29.0448	24.4861	0.843046
PF3D7_1333600	6.04533	5.09297	0.842464
PF3D7_1432800	10.9741	9.23445	0.841477
PF3D7_1236000	9.63616	8.09849	0.840427
PF3D7_1445100	15.3328	12.8832	0.840238
PF3D7_0217900	6.46891	5.43518	0.8402
PF3D7_1209200	40.4824	34.0058	0.840014
PF3D7_0604500	44.2002	37.1075	0.839532
PF3D7_1205500	7.57046	6.35506	0.839455
PF3D7_0904000	51.9559	43.6095	0.839356
PF3D7_0317300	11.9139	9.99725	0.839125
PF3D7_1409000	7.28841	6.11494	0.838995
PF3D7_0811400	48.9979	41.0982	0.838775
PF3D7_1365000	7.79427	6.52669	0.83737
PF3D7_1104400	138.317	115.803	0.837229
PF3D7_1249100	36.9251	30.9074	0.83703
PF3D7_0323500	18.9776	15.8752	0.836523
PF3D7_0530600	14.2711	11.9299	0.835948
PF3D7_0920100	8.05887	6.73253	0.835419
PF3D7_0711000	26.3772	22.0354	0.835396
PF3D7_0810800	9.5649	7.98695	0.835027
PF3D7_0719300	14.7926	12.345	0.834539
PF3D7_1419400	10.3291	8.61733	0.834277
PF3D7_0619000.1,PF3D7_0619000.2	18.973	15.8242	0.834038
PF3D7_1309200	8.42963	7.02312	0.833147
PF3D7_0831400	263.055	219.157	0.833122
PF3D7_1343200	10.3057	8.57766	0.832322
PF3D7_1253000	29.3522	24.4143	0.831771
PF3D7_0527900	20.1673	16.767	0.831395
PF3D7_0909800	40.3452	33.5103	0.83059
PF3D7_1238100	74.2128	61.6257	0.830392
PF3D7_1408200	10.9582	9.09504	0.829976
PF3D7_1132800	16.9344	14.05	0.829672
PF3D7_0823300	45.7254	37.9323	0.829567
PF3D7_1448600	17.3671	14.398	0.829039
PF3D7_0410800	7.96878	6.60369	0.828695
PF3D7_1324200	21.8795	18.1282	0.828547
PF3D7_1143300	44.078	36.5184	0.828495
PF3D7_0927600	11.3007	9.35124	0.827492
PF3D7_1337100	18.5669	15.3572	0.827128
PF3D7_0708000	7.37159	6.09692	0.827083
PF3D7_1309400	8.65425	7.15639	0.826922
PF3D7_1028500	10.4216	8.61769	0.826907
PF3D7_0624400	8.43099	6.97094	0.826823
PF3D7_1122200	12.983	10.7335	0.826735
PF3D7_0727800	13.3391	11.0263	0.826615
PF3D7_1469800,PF3D7_1470000	38.1223	31.4901	0.826028
PF3D7_0315500	6.48495	5.35668	0.826017
PF3D7_0317500	6.26488	5.17441	0.825939
PF3D7_0528100	33.1713	27.3828	0.825497
PF3D7_1008100	16.0897	13.2809	0.825429
PF3D7_0509000	23.5353	19.4236	0.825296
PF3D7_1244000	8.44445	6.96916	0.825295
PF3D7_0210900	69.9634	57.7249	0.825073
PF3D7_0807200	10.3943	8.57206	0.824689
PF3D7_0615000	9.28853	7.65799	0.824457
PF3D7_1441400	24.5596	20.2324	0.823808
PF3D7_0422500	17.5504	14.4554	0.823651
PF3D7_1464400	83.3047	68.5806	0.82325
PF3D7_1367700	22.8744	18.8296	0.823174
PF3D7_0606600	15.0765	12.4013	0.822558
PF3D7_0201900	16.1629	13.2933	0.822458
PF3D7_0320700	28.814	23.697	0.822413
PF3D7_1205100	11.4359	9.40498	0.822408
PF3D7_0316500	7.90855	6.49982	0.821873
PF3D7_1315900	15.6056	12.8176	0.821346
PF3D7_0529800	6.85212	5.61409	0.819322
PF3D7_1350200	115.924	94.9407	0.818991
PF3D7_1029400	7.89192	6.46019	0.818583
PF3D7_0827300	8.8955	7.27896	0.818274
PF3D7_0523100	24.8454	20.313	0.817576
PF3D7_1104200	35.2539	28.8169	0.81741
PF3D7_0518100	7.48042	6.10966	0.816754
PF3D7_1315500	58.4932	47.7566	0.816447
PF3D7_0102600	10.2504	8.36743	0.816303
PF3D7_1360700	6.33567	5.16985	0.815991
PF3D7_1323900	13.2495	10.8099	0.815872
PF3D7_0319100	18.574	15.1494	0.815624
PF3D7_1029300	9.11809	7.43678	0.815607
PF3D7_0716300	93.9693	76.6363	0.815546
PF3D7_0917000	7.07208	5.76749	0.81553
PF3D7_0615700	19.826	16.166	0.815394
PF3D7_0906900	13.8129	11.2606	0.815223
PF3D7_0933000	13.6109	11.0877	0.814619
PF3D7_1413900	13.363	10.8734	0.813695
PF3D7_1323200	204.293	166.222	0.813645
PF3D7_1435700.1,PF3D7_1435700.2	20.881	16.9634	0.812384
PF3D7_0614800	18.1731	14.7497	0.811623
PF3D7_0826100	11.2186	9.10513	0.81161
PF3D7_1115200	6.43942	5.22311	0.811115
PF3D7_0809500	19.7295	16.0021	0.811075
PF3D7_1404500	10.0307	8.13357	0.810868
PF3D7_1442100	30.7228	24.863	0.809269
PF3D7_0934400	28.1483	22.7784	0.809228
PF3D7_1219100	12.6897	10.2675	0.809121
PF3D7_0723700	6.86801	5.55524	0.808857
PF3D7_1359600	30.8802	24.9672	0.808518
PF3D7_0420100	22.6156	18.2825	0.808402
PF3D7_1202600	30.0204	24.2569	0.808014
PF3D7_1126000	47.4154	38.2701	0.807124
PF3D7_1366300	11.4636	9.24839	0.806761
PF3D7_1403100	7.65205	6.1692	0.806215
PF3D7_0310200	20.4018	16.4178	0.804723
PF3D7_1420900	6.75441	5.42925	0.803808
PF3D7_1426900	17.5916	14.1396	0.80377
PF3D7_1313000	29.381	23.6124	0.803662
PF3D7_1203100	9.90707	7.9535	0.802811
PF3D7_0518000	10.2501	8.22658	0.802585
PF3D7_1226700	8.00848	6.41823	0.801429
PF3D7_1021900	40.0844	32.0715	0.800099
PF3D7_0217100	9.38732	7.50969	0.799982
PF3D7_1413400	8.44029	6.7515	0.799913
PF3D7_0413700	21.6475	17.3077	0.799524
PF3D7_1233900	15.3391	12.2638	0.799512
PF3D7_0402400	141.896	113.423	0.799339
PF3D7_1125400	25.7038	20.5259	0.798555
PF3D7_1367100	24.5013	19.5384	0.797443
PF3D7_0804500	9.04655	7.20492	0.796427
PF3D7_1333700	19.1913	15.2817	0.796283
PF3D7_1024000	10.9326	8.70203	0.795971
PF3D7_1225500	8.54466	6.7984	0.795631
PF3D7_1419900	7.60364	6.0445	0.794948
PF3D7_0827000	20.5692	16.3358	0.794187
PF3D7_1409600	10.4336	8.27682	0.793285
PF3D7_0304400	887.828	704.092	0.79305
PF3D7_0830900	46.6417	36.9675	0.792585
PF3D7_1343900	8.19449	6.49206	0.792247
PF3D7_1127400	7.08892	5.61308	0.79181
PF3D7_0912800	8.66384	6.85986	0.791781
PF3D7_1464700	27.2783	21.5938	0.791611
PF3D7_1112000	34.9119	27.6185	0.791091
PF3D7_1442400	16.7831	13.2721	0.790801
PF3D7_0522300	22.2545	17.5897	0.790388
PF3D7_1003800	22.6492	17.8992	0.79028
PF3D7_0721400	70.8023	55.951	0.790243
PF3D7_0818700	15.5812	12.3001	0.789419
PF3D7_0927700	6.4698	5.1064	0.789267
PF3D7_0907900	42.0492	33.1677	0.788783
PF3D7_0204300	15.4798	12.2054	0.788473
PF3D7_1216300	7.61276	6.00236	0.78846
PF3D7_0316700	14.4706	11.4072	0.788302
PF3D7_0907400	37.0411	29.1991	0.788289
PF3D7_0925200	13.9847	11.0218	0.788133
PF3D7_1147300	15.4834	12.2024	0.788096
PF3D7_1426000	799.961	629.898	0.787411
PF3D7_1367400	9.89572	7.78961	0.78717
PF3D7_1235500	12.4208	9.77068	0.786639
PF3D7_0821900	8.25513	6.49261	0.786494
PF3D7_1411200	30.7335	24.1552	0.785957
PF3D7_0729100	9.26715	7.27796	0.78535
PF3D7_1422800	7.53528	5.91488	0.784958
PF3D7_1414200	15.609	12.2502	0.784816
PF3D7_0628200	18.14	14.2294	0.784421
PF3D7_1211700	8.96577	7.02348	0.783366
PF3D7_0219600	9.24428	7.24089	0.783283
PF3D7_1200900	8.85394	6.93297	0.783038
PF3D7_1457700	13.7733	10.7775	0.782492
PF3D7_0813000	9.88635	7.7358	0.782473
PF3D7_1144100	17.2341	13.4728	0.781752
PF3D7_0106100	19.6052	15.3255	0.781706
PF3D7_1327600	9.12692	7.13008	0.781214
PF3D7_1021600	19.0262	14.8616	0.781112
PF3D7_1448300	10.1447	7.92078	0.78078
PF3D7_0711500	29.7193	23.1964	0.780516
PF3D7_0611200	10.2665	8.007	0.779915
PFC10_API0012,PFC10_API0013,PFC10_API0014,PFC10_API0015,PFC10_API0016,PFC10_API0017,PFC10_API0018	12.9662	10.1115	0.779835
PF3D7_0317800	19.6528	15.324	0.779736
PF3D7_0109700	18.8454	14.694	0.779713
PF3D7_0913400	9.30382	7.25343	0.779618
PF3D7_0513200	6.46431	5.03744	0.77927
PF3D7_0923900	80.4306	62.6131	0.778474
PF3D7_0621300	20.9146	16.2775	0.778284
PF3D7_0610700	30.0807	23.4087	0.778197
PF3D7_1108400	50.4384	39.2473	0.778123
PF3D7_1239200	10.1365	7.86186	0.775599
PF3D7_0629700	9.7185	7.53567	0.775394
PF3D7_0304200	14.2891	11.0571	0.773814
PF3D7_1136300	21.0786	16.309	0.773723
PF3D7_1368100	32.4514	25.09	0.773156
PF3D7_0405500	13.5924	10.5086	0.773123
PF3D7_1148600	31.5362	24.3627	0.772531
PF3D7_1364500	10.3063	7.96167	0.772505
PF3D7_1012900	44.3621	34.2446	0.771934
PF3D7_1116500	8.5458	6.59639	0.771887
PF3D7_0519700	77.9911	60.1797	0.771623
PF3D7_0722600	19.0966	14.7279	0.771232
PF3D7_1417900	32.1358	24.7721	0.770857
PF3D7_1435400	27.165	20.9301	0.77048
PF3D7_0713700	50.2409	38.6347	0.768989
PF3D7_0803800	72.2665	55.5499	0.768681
PF3D7_1429700	8.00704	6.15354	0.768516
PF3D7_1414700	7.68511	5.90505	0.768375
PF3D7_1447100	35.635	27.3797	0.768337
PF3D7_0707700	9.10325	6.98888	0.767735
PF3D7_1405600	19.0658	14.6357	0.767642
PF3D7_1461200	15.5679	11.9388	0.766886
PF3D7_1013100	7.97191	6.11203	0.766696
PF3D7_0111800	30.0641	23.0367	0.766253
PF3D7_0716900	12.8398	9.83572	0.766034
PF3D7_0409800	26.2596	20.11	0.765815
PF3D7_1138800	15.4041	11.792	0.76551
PF3D7_1350300	11.2263	8.58636	0.764843
PF3D7_1242600	9.10625	6.95834	0.764128
PF3D7_1113600	21.0053	16.0285	0.763069
PF3D7_0801700	9.15134	6.98248	0.763001
PF3D7_0809900	6.70063	5.10876	0.76243
PF3D7_1420000	30.1723	22.9867	0.761848
PF3D7_0112200	12.6641	9.64112	0.761295
PF3D7_1250000	58.614	44.5568	0.760173
PF3D7_1013200	12.5833	9.56396	0.760052
PF3D7_0820500	13.737	10.4326	0.759453
PF3D7_1361200	13.655	10.3637	0.758967
PF3D7_0406000	17.8238	13.5176	0.758402
PF3D7_0820300	16.4946	12.4999	0.757818
PF3D7_1308700	6.87379	5.2066	0.757457
PF3D7_0611800	17.9293	13.5795	0.757392
PF3D7_1317200	16.6058	12.5573	0.7562
PF3D7_0820700	7.14372	5.39876	0.755735
PF3D7_1235300	25.8641	19.5438	0.755634
PF3D7_1443500	8.7029	6.57063	0.754993
PF3D7_0811300	56.7523	42.8016	0.754183
PF3D7_1336700	73.6385	55.5226	0.753989
PF3D7_1338100	57.7733	43.5579	0.753945
PF3D7_1305900	20.4648	15.4271	0.753836
PF3D7_1102400	11.1072	8.35289	0.752025
PF3D7_0828300	10.6175	7.97823	0.751423
PF3D7_1007500	28.3377	21.264	0.750378
PF3D7_1422700	14.184	10.6323	0.749598
PF3D7_1137400	24.6481	18.4622	0.749031
PF3D7_1320400	6.82735	5.11344	0.748964
PF3D7_0813600	39.9925	29.9514	0.748925
PF3D7_1111400	7.09217	5.30898	0.748569
PF3D7_1449300	6.74619	5.04638	0.748034
PF3D7_0904400	9.67838	7.23724	0.747774
PF3D7_0505700	16.5171	12.3465	0.747498
PF3D7_1470600	24.2481	18.0934	0.746178
PF3D7_0713900	17.0683	12.7354	0.746143
PF3D7_1402800	16.5778	12.3586	0.745491
PF3D7_0512600	60.499	45.0824	0.745176
PF3D7_1144900	32.336	24.0865	0.744882
PF3D7_0932200	28.6983	21.3751	0.744821
PF3D7_1223100	7.51555	5.59087	0.743907
PF3D7_0812700	15.0693	11.1972	0.743047
PF3D7_0406400	10.0138	7.43078	0.742054
PF3D7_1406000	35.0843	25.9704	0.740229
PF3D7_1140200	28.5422	21.1068	0.739495
PF3D7_0824500	25.4458	18.8115	0.739277
PF3D7_0527600	18.9135	13.9821	0.739266
PF3D7_0512700	22.0992	16.3318	0.739022
PF3D7_1221900	7.70777	5.69571	0.738957
PF3D7_0611400	7.99705	5.90779	0.738746
PF3D7_1032500	17.0235	12.5752	0.738697
PF3D7_1214200	10.7384	7.92121	0.737653
PF3D7_1135400	48.2863	35.6067	0.737408
PF3D7_1118100	18.9748	13.9899	0.737288
PF3D7_1433000	68.1227	50.1612	0.736336
PF3D7_1437000	17.3518	12.7758	0.736281
PF3D7_0110000	9.90875	7.28487	0.735196
PF3D7_1431000	14.4406	10.5887	0.733259
PF3D7_1366400	12.8233	9.40003	0.733043
PF3D7_1439700	7.75113	5.67901	0.732669
PF3D7_1426000	90.9678	66.6154	0.732296
PF3D7_1370900	14.6402	10.7197	0.73221
PF3D7_0405700	8.95461	6.55651	0.732194
PF3D7_0217600	7.4778	5.47452	0.732103
PF3D7_0818000	17.0178	12.4543	0.73184
PF3D7_1305400	11.5739	8.46537	0.731419
PF3D7_0107800	7.00779	5.12271	0.731002
PF3D7_0529100	18.8454	13.7756	0.730979
PF3D7_1232800	7.29517	5.32984	0.730598
PF3D7_1251700	7.18482	5.2455	0.730081
PF3D7_1419700	20.2924	14.8104	0.72985
PF3D7_1120500	10.9121	7.95922	0.729394
PF3D7_0910100	9.88162	7.20167	0.728794
PF3D7_1334300	26.9204	19.5951	0.72789
PF3D7_0924100	7.71573	5.61584	0.727843
PF3D7_0317700	8.16007	5.93701	0.727569
PF3D7_1418300	7.8508	5.7062	0.72683
PF3D7_1233400	10.3229	7.50297	0.726828
PF3D7_1007000	12.7025	9.23177	0.726768
PF3D7_0314100.1,PF3D7_0314100.2	17.7827	12.9222	0.726673
PF3D7_0415500	48.6528	35.3439	0.726452
PF3D7_1412900.1,PF3D7_1412900.2	12.7834	9.28281	0.726161
PF3D7_1142400	13.183	9.56846	0.725818
PF3D7_1449500	20.6506	14.9572	0.724299
PF3D7_0804000	26.9676	19.5132	0.723579
PF3D7_1438700	8.34982	6.0416	0.723561
PF3D7_0831900	16.9889	12.2876	0.723272
PF3D7_1122400	9.21234	6.6603	0.722976
PF3D7_1205800	24.7384	17.8813	0.722816
PF3D7_1429800	13.102	9.45656	0.721765
PF3D7_0206900.1,PF3D7_0206900.2	7.19555	5.19333	0.721742
PF3D7_1469100	9.65392	6.95771	0.720713
PF3D7_0314600	19.5003	14.05	0.720502
PF3D7_1433400	18.9543	13.6451	0.719895
PF3D7_1248100	12.7428	9.16722	0.719404
PF3D7_1017000	11.325	8.12773	0.71768
PF3D7_1442000	20.4841	14.694	0.717337
PF3D7_1333400	37.0477	26.5714	0.717221
PF3D7_1024700	7.98187	5.7162	0.716148
PF3D7_0301500	7.26892	5.20044	0.715435
PF3D7_1034000,PF3D7_1034100	7.4792	5.34338	0.714432
PF3D7_1242200	7.79013	5.56154	0.713921
PF3D7_1132900	21.6525	15.4568	0.713858
PF3D7_1201900	26.766	19.018	0.710528
PF3D7_1348500	7.28676	5.17503	0.710196
PF3D7_1352200	19.5935	13.9129	0.710077
PF3D7_0714600	7.1617	5.08528	0.710066
PF3D7_1117100	7.83096	5.55922	0.709903
PF3D7_1423700	46.1858	32.6972	0.707949
PF3D7_1443400	9.59984	6.7809	0.706356
PF3D7_1404800	26.0716	18.3738	0.704744
PF3D7_1470200	13.1131	9.22381	0.703404
PF3D7_1319400	14.4475	10.1509	0.702606
PF3D7_0913700	10.7833	7.56981	0.701994
PF3D7_0315800	7.69835	5.4015	0.701644
PF3D7_1470900	58.893	41.3159	0.701542
PF3D7_1020400	8.90283	6.23651	0.700509
PF3D7_1469400	10.3071	7.21795	0.700289
PF3D7_1132000	14.3612	10.0559	0.700213
PF3D7_0812200,PF3D7_0812220	7.86395	5.50354	0.699844
PF3D7_0826300	11.4227	7.99367	0.699806
PF3D7_1009600	43.9984	30.7675	0.699287
PF3D7_0928400	18.6292	13.0031	0.697996
PF3D7_1037700	25.7725	17.9515	0.696537
PF3D7_0905800	12.2896	8.55952	0.696485
PF3D7_0509600	13.4798	9.38589	0.696293
PF3D7_0213000	7.57998	5.27119	0.695409
PF3D7_1304900,PF3D7_1305000	44.4397	30.7803	0.692631
PF3D7_0216700.1,PF3D7_0216700.2	9.7548	6.74871	0.691835
PF3D7_0204900	8.67801	5.99754	0.691119
PF3D7_1414400	52.1499	36.0324	0.690939
PF3D7_1345200	7.44695	5.14421	0.690781
PF3D7_0102300	29.2985	20.2079	0.689725
PF3D7_0316400	15.5994	10.7564	0.689539
PF3D7_0218600	12.5925	8.68288	0.689528
PF3D7_0807800	65.3864	45.0719	0.689316
PF3D7_1472100	8.02424	5.52823	0.688941
PF3D7_1233100	25.1804	17.3224	0.687932
PF3D7_1244200	8.46926	5.82502	0.687784
PF3D7_0926700	9.61772	6.60876	0.687144
PF3D7_1108200	12.5483	8.58328	0.684019
PF3D7_0412100	8.12988	5.52634	0.679757
PF3D7_0418500	30.1756	20.5008	0.679383
PF3D7_1034600	8.96638	6.08147	0.678253
PF3D7_1221700	7.46207	5.05784	0.677807
PF3D7_0506700	14.1969	9.61942	0.677572
PF3D7_1123300	8.9669	6.07475	0.677464
PF3D7_0523300	11.3302	7.67456	0.677354
PF3D7_1434100	8.54079	5.78479	0.677313
PF3D7_1446800	17.4329	11.8062	0.677237
PF3D7_0619800	11.8835	8.0474	0.677191
PF3D7_0419800	27.0882	18.3427	0.677147
PF3D7_1248700	26.9398	18.2313	0.676742
PF3D7_1421600	9.36711	6.31408	0.674069
PF3D7_1354600	22.5746	15.188	0.672792
PF3D7_0715000	15.9525	10.7299	0.672616
PF3D7_1335800	12.0786	8.11857	0.672145
PF3D7_0503000	17.1066	11.4862	0.671448
PF3D7_1439800	42.5698	28.5536	0.670748
PF3D7_0729000	31.338	20.9671	0.669063
PF3D7_1418900	9.43465	6.31231	0.669056
PF3D7_0104800	8.09211	5.38427	0.665373
PF3D7_1401800	16.416	10.8991	0.663932
PF3D7_1423600	23.624	15.6694	0.663283
PF3D7_1425700	14.2647	9.4402	0.661787
PF3D7_1120600	9.13075	6.01265	0.658506
PF3D7_1241500	8.51861	5.5809	0.655142
PF3D7_1440500	8.10285	5.30822	0.655105
[truncated: 156 more rows]

## Sheet: RNAseq_Temperture stress
gene	Control	TS	Fold change
PF3D7_1213100	1176.19	14098.1	11.9862
PF3D7_1215300	13.4306	140.75	10.4798
PF3D7_0832000	6.28762	46.0062	7.31695
PF3D7_1221200	6.31485	42.1094	6.66831
PF3D7_1031700	5.25757	33.5118	6.37401
PF3D7_1244300	336.208	2069.31	6.15485
PF3D7_0725200	5.67739	34.7235	6.1161
PF3D7_1461300	14.9171	86.6455	5.80847
PF3D7_0725800	2213.26	12570.2	5.6795
PF3D7_1016900	8.09647	44.94	5.55057
PF3D7_1137000	3850.31	21330.5	5.53994
PF3D7_0705700	78.2995	419.273	5.35473
mal_mito_RNA19%3ArRNA,mal_rna_13%3ArRNA,mal_rna_14%3ArRNA,mal_rna_15%3ArRNA,mal_rna_17%3ArRNA,mal_rna_18%3ArRNA,mal_rna_19%3ArRNA,malmito_rna_RNA11%3ArRNA,malmito_rna_RNA14%3ArRNA,malmito_rna_RNA22%3ArRNA,malmito_rna_RNA7%3ArRNA,malmito_rna_SSUF%3ArRNA	598.356	3032.79	5.06854
PF3D7_1465400	9.19492	43.7844	4.7618
PF3D7_1144000	113.758	523.139	4.5987
PF3D7_0401800	7.97905	36.5304	4.57829
PF3D7_0502900	27.4464	119.411	4.3507
PF3D7_1252300	58.3107	250.64	4.29835
PF3D7_1401200	12.955	50.3568	3.88706
PF3D7_0801000	11.0527	40.7342	3.68545
PF3D7_0915100	12.1524	44.2826	3.64394
PF3D7_0621200	8.85298	31.886	3.60173
PF3D7_0610500	9.40043	33.7958	3.59513
PF3D7_0821800	25.2295	90.322	3.58002
PF3D7_1448900	10.2043	36.2737	3.55475
PF3D7_0810500	5.86845	20.538	3.49973
PF3D7_1110000	7.84182	26.8064	3.41839
PF3D7_0611300	5.85103	19.1301	3.26953
PF3D7_0532500	9.69445	31.2409	3.22256
PF3D7_0306300	63.374	203.001	3.20322
PF3D7_1434700	8.5475	27.3738	3.20255
PF3D7_0519200	60.2465	191.284	3.17502
PF3D7_0502800	5.16827	16.1632	3.12739
PF3D7_1148600	31.5362	98.5396	3.12465
PF3D7_1331800	137.391	421.308	3.06649
PF3D7_1443300	15.3699	46.9717	3.05608
PF3D7_1140100	8.7375	26.4194	3.02368
PF3D7_0719000	18.295	54.8654	2.99893
PF3D7_1115000	7.04578	20.9501	2.97343
PF3D7_0108000	25.9016	76.7623	2.96361
PF3D7_1418800	19340.6	57143.8	2.9546
PF3D7_1247200	6.17786	18.1729	2.94162
PF3D7_0823700	23.6087	69.0823	2.92614
PF3D7_0729600	6.8207	19.9014	2.91779
PF3D7_1401100	5.92303	17.0568	2.87974
PF3D7_0819500	12.4965	35.7345	2.85956
PF3D7_1460300	223.757	635.4	2.83969
PF3D7_0628000	5.34107	14.9254	2.79446
PF3D7_0814900	13.1762	36.2133	2.74839
PF3D7_1030000	10.882	29.5517	2.71565
PF3D7_1317400	5.57854	15.1397	2.71392
PF3D7_1116300	12.0911	32.7727	2.71048
PF3D7_0108500	20.3111	55.0381	2.70975
PF3D7_1114100.1,PF3D7_1114100.2	8.10274	21.8222	2.69319
PF3D7_0823900	5.74123	15.4149	2.68495
PF3D7_0210000	24.3514	65.1768	2.67651
PF3D7_0524700	17.1817	45.7904	2.66507
PF3D7_0627500	58.1306	152.855	2.62951
PF3D7_1111500	7.17993	18.7892	2.61691
PF3D7_1144300	195.879	508.397	2.59546
PF3D7_1028000	9.54522	24.7192	2.58969
PF3D7_0920800	14.3325	37.0226	2.58312
PF3D7_0807300	43.7296	112.563	2.57407
PF3D7_1128200	20.9355	53.8435	2.57188
PF3D7_1365100	22.069	56.3498	2.55335
PF3D7_0408300	5.74765	14.6518	2.54918
PF3D7_1229400	81.3082	204.925	2.52035
PF3D7_0315100	13.3521	33.213	2.48747
PF3D7_1320600	16.8709	41.9473	2.48637
PF3D7_1444800	169.463	419.423	2.47501
PF3D7_1324400	11.0588	27.3001	2.46863
PF3D7_0424600	36.3514	89.7216	2.46817
PF3D7_1142500	94.5338	233.266	2.46754
PF3D7_1357900	31.9614	78.4858	2.45564
PF3D7_0719600	129.076	313.434	2.42829
PF3D7_1345900	5.84083	14.152	2.42294
PF3D7_0301600	14.9591	35.969	2.40449
PF3D7_1323100	171.527	411.726	2.40036
PF3D7_1473600	9.06789	21.7317	2.39656
PF3D7_1353100	17.1879	40.8846	2.37869
PF3D7_0306900	297.636	707.191	2.37603
PF3D7_0614400	5.20937	12.3391	2.36864
PF3D7_0221200	14.5452	34.3868	2.36413
PF3D7_1319500	10.6464	25.0327	2.35128
PF3D7_1324700	6.29158	14.7261	2.3406
PF3D7_1116200.1,PF3D7_1116200.2	7.00634	16.3875	2.33895
PF3D7_0830400	60.7272	141.665	2.33281
PF3D7_0914200	8.28032	19.3133	2.33243
PF3D7_1401400	160.975	368.377	2.28841
PF3D7_0812600	7.79509	17.6901	2.26939
PF3D7_1441200	65.1367	147.217	2.26012
PF3D7_1367600	11.2561	25.3791	2.2547
PF3D7_1203200	15.3452	34.5699	2.25282
PF3D7_1415200	20.9779	47.1973	2.24986
PF3D7_0720800	23.4244	52.6224	2.24648
PF3D7_1451500	6.88877	15.3974	2.23515
PF3D7_0615000	9.28853	20.7379	2.23264
PF3D7_1348900	13.3431	29.7328	2.22833
PF3D7_1014700	16.2816	36.1966	2.22316
PF3D7_1454500	14.7554	32.7148	2.21714
PF3D7_0902700	5.00847	11.0605	2.20836
PF3D7_0718500	16.8216	37.1264	2.20707
PF3D7_0501000	227.207	500.786	2.2041
PF3D7_1401300	6.19375	13.614	2.19802
PF3D7_1344800	12.967	28.3511	2.1864
PF3D7_0219200	399.485	871.973	2.18274
PF3D7_1230400	10.32	22.425	2.17297
PF3D7_1333700	19.1913	41.7014	2.17293
PF3D7_0516900	229.523	498.343	2.17121
PF3D7_1125500	20.9795	45.5118	2.16935
PF3D7_1027500	23.2746	50.4639	2.1682
PF3D7_0717300	8.92357	19.287	2.16135
PF3D7_0410600	11.137	23.9809	2.15326
PF3D7_1119300	19.145	41.12	2.14782
PF3D7_1358900	13.2959	28.5324	2.14595
PF3D7_1250500	16.5589	35.1005	2.11974
PF3D7_0829200	20.8241	44.0115	2.11349
PF3D7_1412500	27.1998	57.314	2.10715
PF3D7_0510900	843.602	1772.49	2.1011
PF3D7_0305700	29.1807	61.2392	2.09862
PF3D7_1411900	15.3891	32.2631	2.09649
PF3D7_1407900	20.0918	42.1196	2.09636
PF3D7_1214900	9.72776	20.2835	2.08512
PF3D7_1412600	5.3995	11.2065	2.07547
PF3D7_0532600	46.6792	96.7576	2.07282
PF3D7_1342700	12.9712	26.8444	2.06954
PF3D7_1417700	14.4086	29.7752	2.06649
PF3D7_1421200	315.551	651.155	2.06355
PF3D7_0201500	6.80681	14.0235	2.06022
PF3D7_0936200	16.057	33.0012	2.05525
PF3D7_1033200	101.019	206.653	2.04568
PF3D7_1006600	9.73769	19.8798	2.04153
PF3D7_0201600	6.26076	12.7652	2.03892
PF3D7_0203400	18.9344	38.5945	2.03833
PF3D7_0416200	11.008	22.425	2.03715
PF3D7_0503400	38.1808	77.6284	2.03318
PF3D7_0925500	7.28125	14.7948	2.0319
PF3D7_0617900	220.505	447.425	2.02909
PF3D7_0205700.1,PF3D7_0205700.2	8.36786	16.9204	2.02207
PF3D7_1039000	24.0712	48.6266	2.02012
PF3D7_1354400	8.52608	17.2174	2.01938
PF3D7_1243100	15.6134	31.5284	2.01932
PF3D7_0626700	10.7998	21.788	2.01744
PF3D7_0513500	7.71664	15.5659	2.01719
PF3D7_0730800.1,PF3D7_0730800.2	34.9568	70.4316	2.01482
PF3D7_0618300	186.363	375.168	2.0131
PF3D7_0707900	25.531	51.1441	2.00322
PF3D7_1113700	7.58551	15.1865	2.00204
PF3D7_1426900	17.5916	35.2013	2.00103
PF3D7_0206100	6.98435	13.9487	1.99714
PF3D7_1248500	64.6598	129.119	1.9969
PF3D7_1006900	5.73246	11.4216	1.99244
PF3D7_0309600	408.821	812.918	1.98844
PF3D7_1360000	8.60434	17.0949	1.98678
PF3D7_1203500	6.6085	13.0675	1.97738
PF3D7_0605100	7.67582	15.1722	1.97662
PF3D7_1242300	5.60185	11.0666	1.97553
PF3D7_1358800	171.986	338.589	1.9687
PF3D7_0907000	21.0246	41.2901	1.96389
PF3D7_1019400	105.254	206.443	1.96138
PF3D7_1418300	7.8508	15.3839	1.95953
PF3D7_1105700	7.79939	15.2581	1.95632
PF3D7_0527400	14.0009	27.3797	1.95557
PF3D7_1467800	6.12995	11.9412	1.94801
PF3D7_0826700	167.406	325.911	1.94683
PF3D7_0220700	18.5142	35.9704	1.94285
PF3D7_1332700	5.95041	11.5509	1.94119
PF3D7_1459800	28.8401	55.8643	1.93704
PF3D7_1362200	13.5481	26.2117	1.93471
PF3D7_1356200	10.3275	19.9486	1.9316
PF3D7_1353800	25.1068	48.4854	1.93117
PF3D7_0516200	286.875	553.481	1.92935
PF3D7_1473200	15.3174	29.5483	1.92907
PF3D7_1216300	7.61276	14.6619	1.92596
PF3D7_0217800	401.616	773.106	1.92499
PF3D7_1311000	16.7115	32.0643	1.9187
PF3D7_1315600	12.2684	23.4546	1.91179
PF3D7_0821900	8.25513	15.706	1.90257
PF3D7_0601900	86.158	163.81	1.90127
PF3D7_0913400	9.30382	17.6636	1.89853
PF3D7_0319600	45.913	87.0874	1.89679
PF3D7_1037700	25.7725	48.7446	1.89134
PF3D7_1002500	17.5804	33.2306	1.89021
PF3D7_1119100	5.01217	9.46523	1.88845
PF3D7_1328800	6.2072	11.7092	1.88639
PF3D7_1471000	6.03308	11.3719	1.88492
PF3D7_1037300	19.4403	36.6248	1.88396
PF3D7_1102800	234.238	440.942	1.88245
PF3D7_1015900	284.037	533.78	1.87926
PF3D7_1010700	29.2141	54.8366	1.87706
PF3D7_0613400	14.5527	27.2729	1.87408
PF3D7_1462800	839.704	1571.47	1.87146
PF3D7_1369700	7.87548	14.6916	1.86549
PF3D7_1343700	7.54666	14.0628	1.86345
PF3D7_0629900	5.70692	10.6285	1.86239
PF3D7_0710800	5.43972	10.1203	1.86045
PF3D7_0204700	30.8946	57.4767	1.86041
PF3D7_0320900	244.402	453.283	1.85466
PF3D7_1415300	13.9923	25.8926	1.85049
PF3D7_1308300	251.404	464.354	1.84704
PF3D7_0608400,PF3D7_0608500	40.9607	75.4628	1.84232
PF3D7_0936600	16.3273	30.0426	1.84002
PF3D7_1472000	5.73383	10.5409	1.83837
PF3D7_0423200	10.4677	19.2298	1.83706
PF3D7_1129900	19.9833	36.6831	1.83569
PF3D7_0312400	12.7772	23.444	1.83483
PF3D7_0213700	47.9273	87.9209	1.83446
PF3D7_0813300	52.8417	96.7842	1.83159
PF3D7_1360100	10.5592	19.3398	1.83156
PF3D7_0525000	49.2092	89.7995	1.82485
PF3D7_1035500	7.22279	13.1659	1.82283
PF3D7_1027400	27.002	49.0589	1.81686
PF3D7_0721900	9.05491	16.4498	1.81667
PF3D7_1460700	310.483	563.576	1.81516
PF3D7_1414000	8.87094	16.0698	1.81151
PF3D7_0209300	5.63725	10.1762	1.80517
PF3D7_0522800	21.8145	39.3488	1.80379
PF3D7_0307100	218.183	392.824	1.80043
PF3D7_1213700	22.3116	40.1544	1.79971
PF3D7_0518300	39.227	70.4932	1.79706
PF3D7_1447000	180.024	321.651	1.78671
PF3D7_0727200	8.51839	15.1673	1.78054
PF3D7_0501200	31.0712	55.3142	1.78024
PF3D7_1321800	15.9065	28.3106	1.77981
PF3D7_1004800	9.8364	17.473	1.77636
PF3D7_0104900	508.977	902.706	1.77357
PF3D7_1149400	34.6254	61.1692	1.7666
PF3D7_0608800	632.371	1109.24	1.7541
PF3D7_0215100	11.1249	19.3817	1.74219
PF3D7_1004000	198.596	345.889	1.74167
PF3D7_0615700	19.826	34.5211	1.7412
PF3D7_1138100	7.49266	13.0034	1.73549
PF3D7_1209000	19.7161	34.1975	1.7345
PF3D7_0810000	101.262	175.575	1.73387
PF3D7_0501100.1,PF3D7_0501100.2	9.28669	16.0998	1.73364
PF3D7_0527100	63.2987	109.632	1.73198
PF3D7_0515800	27.8804	48.2425	1.73034
PF3D7_0519000	7.42832	12.8373	1.72816
PF3D7_0723600	17.9696	31.0276	1.72667
PF3D7_0602100	6.21419	10.7273	1.72626
PF3D7_1241700	9.97758	17.1247	1.71632
PF3D7_1477500	13.9583	23.9092	1.7129
PF3D7_1414600	6.00976	10.2768	1.71002
PF3D7_0316800	238.948	406.452	1.70101
PF3D7_1233800	13.2859	22.5967	1.7008
PF3D7_1211800	21.8543	37.0839	1.69687
PF3D7_1460400	10.6117	18.0031	1.69653
PF3D7_0621200	88.3654	149.912	1.6965
PF3D7_1130100	287.438	483.102	1.68072
PF3D7_1303000,PF3D7_1303100	27.2889	45.8345	1.6796
PF3D7_0934500	46.5286	78.0062	1.67652
PF3D7_1444300	14.2253	23.8484	1.67648
PF3D7_1126900	69.3155	116.132	1.67541
PF3D7_0703300	9.28853	15.5534	1.67447
PF3D7_1357100	127.369	213.236	1.67416
PF3D7_1472100	8.02424	13.4241	1.67294
PF3D7_1023200	12.4039	20.7152	1.67006
PF3D7_0418400	9.92934	16.5802	1.66982
PF3D7_1406000	35.0843	58.5406	1.66857
PF3D7_0529900	17.718	29.5325	1.66681
PF3D7_0406200	107.916	179.711	1.66529
PF3D7_1365200	25.7771	42.8593	1.66269
PF3D7_0816000	9.73616	16.1349	1.65721
PF3D7_1141600	5.1062	8.4569	1.6562
PF3D7_1245300	10.3301	17.1032	1.65567
PF3D7_0304600	5.15406	8.53064	1.65513
PF3D7_0731300	80.9017	133.695	1.65256
PF3D7_1446000	331.567	547.207	1.65037
PF3D7_1132800	16.9344	27.9189	1.64865
PF3D7_1464000	6.99648	11.5318	1.64823
PF3D7_1247400	42.165	69.4044	1.64602
PF3D7_0104400	7.7614	12.7566	1.6436
PF3D7_0921000.1,PF3D7_0921000.2	19.0326	31.1975	1.63916
PF3D7_1456900	11.4813	18.819	1.6391
PF3D7_0306700	22.7828	37.2353	1.63436
PF3D7_1208000	5.90836	9.63024	1.62993
PF3D7_0709000	27.762	45.161	1.62672
PF3D7_1023300	13.0829	21.2703	1.62581
PF3D7_1438400	5.61447	9.12404	1.62509
PF3D7_1358700	6.45706	10.489	1.62442
PF3D7_0931400	15.6856	25.4547	1.62281
PF3D7_0903200	57.6943	93.5748	1.62191
PF3D7_0716400	7.06041	11.4422	1.62061
PF3D7_0624500	6.30516	10.1854	1.61541
PF3D7_0613100	27.1647	43.8662	1.61482
PF3D7_1025700	7.94095	12.8186	1.61424
PF3D7_1434800	72.4702	116.617	1.60917
PF3D7_0422700	17.6449	28.3533	1.60688
PF3D7_1417500	17.8915	28.7011	1.60418
PF3D7_1209200	40.4824	64.7285	1.59893
PF3D7_1331300	9.75477	15.5953	1.59874
PF3D7_0303300	33.3615	53.2517	1.5962
PF3D7_0710600	340.104	542.669	1.5956
PF3D7_0209200	8.54672	13.6344	1.59528
PF3D7_0407300	10.9773	17.5048	1.59464
PF3D7_1412300	68.3331	108.916	1.5939
PF3D7_1243600	160.253	255.398	1.59372
PF3D7_0532100	1943.32	3092.13	1.59116
PF3D7_1309800	7.48422	11.9084	1.59113
PF3D7_1010100	5.99036	9.52085	1.58936
PF3D7_0513300	170.648	270.822	1.58702
PF3D7_1015300	10.9778	17.4188	1.58673
PF3D7_0417500	12.2243	19.3887	1.58608
PF3D7_0528000	23.1499	36.6911	1.58494
PF3D7_1321900	7.16964	11.3529	1.58347
PF3D7_1332500	21.7907	34.4657	1.58167
PF3D7_1326100	5.87852	9.2948	1.58115
PF3D7_1414300	278.015	438.547	1.57742
PF3D7_0503800	347.977	547.777	1.57418
PF3D7_1222500	5.97215	9.39233	1.57269
PF3D7_1117700	183.99	289.039	1.57095
PF3D7_0217700	13.0322	20.4579	1.5698
PF3D7_1144100	17.2341	27.0366	1.56879
PF3D7_0718400	81.8512	128.393	1.56861
PF3D7_1012400	254.111	398.379	1.56774
PF3D7_1219900	9.71059	15.1831	1.56356
PF3D7_1008800	42.0264	65.6843	1.56293
PF3D7_1033700	17.657	27.5405	1.55975
PF3D7_0830700	14.7408	22.9771	1.55874
PF3D7_0304500	18.1471	28.1927	1.55357
PF3D7_1432100	18.1271	28.1294	1.55179
PF3D7_1402500	139.352	216.174	1.55128
PF3D7_0313100	27.3446	42.3398	1.54838
PF3D7_1026800	358.804	554.765	1.54615
PF3D7_1200600	7.89915	12.2058	1.5452
PF3D7_0906100	14.9592	23.0933	1.54375
PF3D7_1203900	130.763	201.677	1.54231
PF3D7_1027800	258.181	397.357	1.53906
PF3D7_0914600	19.133	29.445	1.53896
PF3D7_1008700	46.8825	72.1429	1.5388
PF3D7_1460100	10.3876	15.9617	1.53661
PF3D7_0623000	8.33213	12.7917	1.53523
PF3D7_0220200	229.155	351.516	1.53397
PF3D7_0210400	15.3082	23.4744	1.53345
PF3D7_0517000	308.721	473.391	1.53339
PF3D7_1416900	59.5527	91.3171	1.53338
PF3D7_0607400	5.54566	8.5027	1.53322
PF3D7_0517700	41.7459	63.9743	1.53247
PF3D7_1408100	79.7864	122.238	1.53207
PF3D7_1342800	25.4681	38.9761	1.53039
PF3D7_1237700	19.1986	29.3688	1.52974
PF3D7_0721800	48.4138	74.0545	1.52962
PF3D7_1327200	8.99265	13.7442	1.52838
PF3D7_0420800	9.18727	14.039	1.52809
PF3D7_1403900	26.9566	41.1437	1.52629
PF3D7_0410400	8.07195	12.3153	1.52569
PF3D7_1459000	12.8039	19.5324	1.5255
PF3D7_1355500	12.1728	18.5594	1.52466
PF3D7_1130400	24.2837	36.9903	1.52326
PF3D7_1430900	5.38763	8.20645	1.5232
PF3D7_0418200	9.97482	15.1839	1.52222
PF3D7_1246200	37.1631	56.5296	1.52112
PF3D7_1407800	69.6766	105.874	1.51951
PF3D7_1021400	5.47679	8.31467	1.51816
PF3D7_1345700	10.2814	15.5991	1.51722
PF3D7_1203100	9.90707	15.0292	1.51702
PF3D7_1018500	22.9596	34.7641	1.51414
PF3D7_0212300	39.4045	59.6586	1.514
PF3D7_1451100	124.299	188.09	1.51321
PF3D7_0722000	7.1332	10.7811	1.5114
PF3D7_1113400	63.5334	95.745	1.507
PF3D7_1214600	5.11378	7.70392	1.5065
PF3D7_0710700	16.9099	25.4709	1.50627
PF3D7_0220600	24.566	36.9457	1.50394
PF3D7_1336100	5.27077	7.91858	1.50236
PF3D7_0919100	21.4784	32.2679	1.50234
PF3D7_1461600	13.7939	20.706	1.5011
PF3D7_1033300	34.999	52.5133	1.50042
PF3D7_0804800	16.7679	25.1224	1.49824
PF3D7_1440500	8.10285	12.1339	1.49749
PF3D7_0715800	5.74141	8.59576	1.49715
PF3D7_0823100	20.3946	30.5009	1.49554
PF3D7_1465900	316.719	473.267	1.49428
PF3D7_1327300	5.68962	8.48329	1.49101
PF3D7_0821600	6.84701	10.1986	1.4895
PF3D7_0909800	40.3452	60.0877	1.48934
PF3D7_0113200	13.868	20.6523	1.48921
PF3D7_0818200	206.25	307.096	1.48895
PF3D7_1414800	41.3077	61.4407	1.48739
PF3D7_0925700	13.1465	19.5198	1.48479
PF3D7_1106000	24.1633	35.8685	1.48442
PF3D7_0417800	5.45675	8.08384	1.48144
PF3D7_1142600	395.786	586.302	1.48136
PF3D7_1457000	34.228	50.6982	1.48119
PF3D7_0524900	7.09059	10.4951	1.48014
PF3D7_1406700	9.04117	13.3692	1.4787
PF3D7_1109900	388.932	574.547	1.47724
PF3D7_0415900	285.902	421.945	1.47584
PF3D7_0710300	14.8447	21.9061	1.47568
PF3D7_0903100	14.3346	21.0817	1.47069
PF3D7_1429700	8.00704	11.7678	1.46968
PF3D7_1132300	6.68468	9.82061	1.46912
PF3D7_0813900	430.21	628.708	1.4614
PF3D7_0205500	24.8117	36.2479	1.46092
PF3D7_1129100	287.547	419.932	1.46039
PF3D7_1212000	11.8544	17.3025	1.45958
PF3D7_0914700	14.5941	21.2745	1.45775
PF3D7_1124700	26.9786	39.3047	1.45688
PF3D7_1316500	6.15437	8.96323	1.4564
PF3D7_0530100	13.5113	19.6724	1.456
PF3D7_0722400	38.3491	55.7212	1.453
PF3D7_0933900	13.8962	20.1889	1.45284
PF3D7_1309100	498.677	723.991	1.45182
PF3D7_1251500	15.1057	21.8974	1.44961
PF3D7_1146000	11.2154	16.2542	1.44928
PF3D7_0317700	23.6267	34.1212	1.44418
PF3D7_1126400	15.7126	22.6617	1.44226
PF3D7_0519100	12.3466	17.7896	1.44085
PF3D7_0928500	13.716	19.7392	1.43914
PF3D7_1431700	221.91	319.318	1.43895
PF3D7_0824600	5.42842	7.79625	1.43619
PF3D7_0918300	26.1178	37.5057	1.43602
PF3D7_1357000	150.6	215.605	1.43164
PF3D7_1204700	6.5656	9.38375	1.42923
PF3D7_0610600	9.12017	13.033	1.42903
PF3D7_1315400	29.5255	42.1882	1.42887
PF3D7_0609100	12.6726	18.1064	1.42878
PF3D7_0813200	8.30001	11.8551	1.42832
PF3D7_1201100	8.18825	11.6924	1.42795
PF3D7_1444700	5.60185	7.99257	1.42677
PF3D7_1003500	329.115	469.415	1.42629
PF3D7_1103700	32.3738	46.1433	1.42533
PF3D7_1365700	7.63542	10.8697	1.42359
PF3D7_1020000	28.6358	40.7569	1.42328
PF3D7_1010300	8.47612	12.0611	1.42295
PF3D7_0406400	10.0138	14.2285	1.42089
PF3D7_1211400	52.0664	73.9449	1.4202
PF3D7_1439900	128.538	182.237	1.41777
PF3D7_0310700,PF3D7_0310800	55.8211	79.0891	1.41683
PF3D7_0320700	28.814	40.8221	1.41675
PF3D7_0528700	32.2953	45.7091	1.41535
PF3D7_0318900	9.95722	14.0891	1.41496
PF3D7_1250300	21.4834	30.384	1.4143
PF3D7_1419300	7.37104	10.4175	1.4133
PF3D7_1235700	7.5458	10.6596	1.41265
PF3D7_0923200	8.97785	12.6773	1.41206
PF3D7_0933200	22.7792	32.1656	1.41206
PF3D7_1200800	10.7091	15.0866	1.40876
PF3D7_0423700	15.7016	22.1143	1.40841
PF3D7_1120900	16.6111	23.3595	1.40626
PF3D7_0906500	23.0032	32.3399	1.40589
PF3D7_0514600	13.8323	19.4287	1.40459
PF3D7_0209800	93.5334	131.265	1.4034
PF3D7_0913000	77.5485	108.7	1.4017
PF3D7_0936300	15.715	22.0214	1.4013
PF3D7_1442100	30.7228	43.0334	1.4007
PF3D7_0105200	10.2848	14.403	1.40042
PF3D7_1245800	10.4726	14.6604	1.39988
PF3D7_1347500	161.66	226.294	1.39981
PF3D7_1406300	6.41066	8.96713	1.39878
PF3D7_1123900	65.7606	91.6568	1.3938
PF3D7_0414600	5.21629	7.26778	1.39329
PF3D7_1237000	6.22488	8.67269	1.39323
PF3D7_0932300	14.8648	20.7065	1.39299
PF3D7_1442300	34.3599	47.8188	1.3917
PF3D7_1456800	84.1458	117.069	1.39126
PF3D7_0506100	27.3808	38.0909	1.39115
PF3D7_1434200	92.0994	128.015	1.38997
PF3D7_0301400	7.21003	10.0201	1.38974
PF3D7_1146200	5.73777	7.97016	1.38907
PF3D7_0613700	7.01798	9.74745	1.38893
PF3D7_0520600	71.8082	99.7314	1.38886
PF3D7_0216600	7.20775	10.0069	1.38835
PF3D7_0204500	8.58992	11.914	1.38697
PF3D7_0317600	341.084	472.887	1.38642
PF3D7_1310900	11.3177	15.6688	1.38445
PF3D7_0821700	235.344	325.81	1.3844
PF3D7_1231100	19.0394	26.3505	1.384
PF3D7_1443900	21.0785	29.1572	1.38327
PF3D7_1224600	13.4544	18.6055	1.38286
PF3D7_1036700	9.44276	13.0425	1.38122
PF3D7_0522200	35.0504	48.4059	1.38104
PF3D7_1366200	14.4429	19.93	1.37992
PF3D7_1128100	47.2131	65.0922	1.37869
PF3D7_0921800	12.5552	17.3093	1.37866
PF3D7_0406200	21.3318	29.4045	1.37844
PF3D7_0213100	45.0959	62.1498	1.37817
PF3D7_1115800	13.7767	18.9285	1.37395
PF3D7_1009000	7.1291	9.77727	1.37146
PF3D7_1113100	48.4397	66.3891	1.37055
PF3D7_0802300	6.487	8.88867	1.37023
PF3D7_1213800	17.1972	23.5394	1.36879
PF3D7_1104700.1,PF3D7_1104700.2	40.0132	54.7184	1.36751
PF3D7_0401600.1,PF3D7_0401600.2	116.962	159.883	1.36697
PF3D7_0708400	393.715	537.42	1.365
PF3D7_0815600	98.6748	134.677	1.36486
PF3D7_1421000	12.0461	16.4374	1.36454
PF3D7_1404100	67.0541	91.475	1.3642
PF3D7_1110300	22.0854	30.1184	1.36372
PF3D7_0720200	50.088	68.2671	1.36294
PF3D7_1462700	7.03527	9.58785	1.36283
PF3D7_0902000	5.94946	8.09689	1.36095
PF3D7_1001000	72.3381	98.3963	1.36023
PF3D7_1246800	18.2018	24.7342	1.35889
PF3D7_1345100	48.5292	65.9441	1.35885
PF3D7_1251100	36.6612	49.8036	1.35848
PF3D7_0706300	18.6475	25.3284	1.35827
PF3D7_1009400	12.1682	16.5219	1.35779
PF3D7_0602500	5.12231	6.93803	1.35447
PF3D7_0716800	63.773	86.2481	1.35242
PF3D7_0314400	9.44873	12.7523	1.34963
PF3D7_1361100	11.9008	16.0311	1.34706
PF3D7_1121600	1574.74	2119.87	1.34617
PF3D7_1310600	10.32	13.8821	1.34516
PF3D7_0318200	9.94356	13.3657	1.34416
PF3D7_1323400	446.318	599.779	1.34384
PF3D7_1407200	5.77855	7.75937	1.34279
PF3D7_1309000	14.6303	19.626	1.34146
PF3D7_0208200	21.6422	29.0111	1.34049
PF3D7_0621800	261.909	350.55	1.33844
PF3D7_1415800	13.363	17.8796	1.33799
PF3D7_0507100	302.826	404.249	1.33492
PF3D7_1302800	206.41	275.459	1.33452
PF3D7_1402700	18.8084	25.098	1.3344
PF3D7_1340900	67.22	89.522	1.33178
PF3D7_0110400	34.9218	46.4957	1.33142
PF3D7_0823200	67.6819	90.0616	1.33066
PF3D7_1325100	65.9114	87.7015	1.3306
PF3D7_1034900	14.2403	18.9322	1.32948
PF3D7_0816600	15.5596	20.6637	1.32804
PF3D7_0726200	6.27581	8.33249	1.32772
PF3D7_1347200	203.043	269.546	1.32753
PF3D7_1248900	29.9944	39.7902	1.32659
PF3D7_1242700	556.882	737.8	1.32488
PF3D7_1310800	8.2223	10.8925	1.32475
PF3D7_1328100	37.2843	49.3821	1.32447
PF3D7_1474600	8.56468	11.3087	1.32039
PF3D7_0831700	168.811	222.871	1.32024
PF3D7_1341300	435.237	574.135	1.31913
PF3D7_0618200	41.4302	54.5238	1.31604
PF3D7_1327800	13.5216	17.786	1.31538
PF3D7_1134800	8.86809	11.6298	1.31142
PF3D7_1351400	576.665	755.609	1.31031
PF3D7_0928900	9.44898	12.3662	1.30873
PF3D7_1003200	9.44898	12.3662	1.30873
PF3D7_0532400	43.7601	57.2656	1.30863
PF3D7_0702500	147.911	193.548	1.30854
PF3D7_1437200	9.12904	11.9347	1.30733
PF3D7_1323600	12.8488	16.7842	1.30629
PF3D7_1237400	5.68108	7.41699	1.30556
PF3D7_0727400	48.2047	62.9093	1.30504
PF3D7_1466800	10.2416	13.36	1.30448
PF3D7_1360200	18.9036	24.6478	1.30387
PF3D7_1424400	376.247	489.979	1.30228
PF3D7_1020900	58.2828	75.9002	1.30227
PF3D7_1103100	696.517	906.009	1.30077
PF3D7_1211800	11.1766	14.5265	1.29972
PF3D7_0527300	13.3655	17.3713	1.29971
PF3D7_1129200	28.8385	37.4762	1.29952
PF3D7_1237600	7.26751	9.44018	1.29896
PF3D7_0319500	27.3928	35.5736	1.29865
PF3D7_1417800	10.5207	13.6534	1.29777
PF3D7_0807000	19.8612	25.7455	1.29627
PF3D7_0610100	18.3379	23.7613	1.29575
PF3D7_1242900	40.9634	53.0578	1.29525
PF3D7_0809500	19.7295	25.5517	1.2951
PF3D7_0606500	10.372	13.4259	1.29444
PF3D7_0629200	27.7662	35.8668	1.29174
PF3D7_1461200	15.5679	20.1092	1.29171
PF3D7_1320000	5.23218	6.75664	1.29136
PF3D7_0612900	31.9434	41.2286	1.29068
PF3D7_1227100	13.6877	17.6643	1.29052
PF3D7_0524400	30.7934	39.7072	1.28947
PF3D7_1418000	16.0423	20.6492	1.28717
PF3D7_0706000	6.50434	8.36465	1.28601
PF3D7_1355700	6.35988	8.17288	1.28507
PF3D7_1008400	25.8331	33.1814	1.28445
PF3D7_1003300	30.451	39.0985	1.28398
PF3D7_0903900	367.437	471.757	1.28391
PF3D7_1315700	7.16598	9.19999	1.28384
PF3D7_1421400	13.2458	16.9999	1.28342
PF3D7_0728900	9.71377	12.4572	1.28243
PF3D7_0526900	46.6658	59.8449	1.28241
PF3D7_0805600	33.6868	43.1615	1.28126
PF3D7_1027300	18.3374	23.4848	1.28071
PF3D7_1246600	9.90589	12.6844	1.28049
PF3D7_1114700	18.2962	23.4141	1.27972
PF3D7_1311900	36.2703	46.4129	1.27964
PF3D7_0300900	9.08574	11.6248	1.27946
PF3D7_0401700	26.4351	33.8162	1.27922
PF3D7_0211800	32.7955	41.9519	1.2792
PF3D7_0626800	184.589	236.069	1.27889
PF3D7_1364800	43.931	56.1153	1.27735
PF3D7_1407100	77.4346	98.877	1.27691
PF3D7_1242200	7.79013	9.93783	1.2757
PF3D7_1242800	22.5619	28.7753	1.27539
PF3D7_0532300	77.2935	98.5716	1.27529
PF3D7_1120100	179.582	228.807	1.27411
PF3D7_0818500	20.0288	25.5167	1.274
PF3D7_0512000	99.2927	126.343	1.27243
PF3D7_0624000	58.6216	74.5756	1.27215
PF3D7_0302800	5.41004	6.87905	1.27153
PF3D7_0825500	12.768	16.2339	1.27145
PF3D7_1333000	34.3899	43.6797	1.27013
PF3D7_0305000	9.59633	12.1869	1.26995
PF3D7_1356700	10.2482	13.0142	1.2699
PF3D7_1317000	7.24653	9.20214	1.26987
PF3D7_1108700	19.0433	24.1696	1.26919
PF3D7_0507700	8.47918	10.7478	1.26755
PF3D7_0714500	9.83129	12.4602	1.2674
PF3D7_0206300,PF3D7_0206400	7.06719	8.9468	1.26596
PF3D7_1442500	5.58398	7.06627	1.26545
PF3D7_0404900,PF3D7_0405000	11.7807	14.8978	1.26459
PF3D7_1467500	9.90545	12.5243	1.26438
PF3D7_1408000	116.862	147.685	1.26376
PF3D7_0805400	7.98396	10.0761	1.26204
PF3D7_1015800	11.5582	14.5471	1.2586
PF3D7_0102900	24.629	30.9252	1.25564
PF3D7_0201800	28.8837	36.2638	1.25551
PF3D7_0320300	64.0298	80.3744	1.25527
PF3D7_0704900	5.23625	6.56265	1.25331
PF3D7_0619400	48.6413	60.9076	1.25218
PF3D7_1207600	7.00864	8.77305	1.25175
PF3D7_1028300	20.3824	25.4741	1.24981
PF3D7_1472300	5.17426	6.46566	1.24958
PF3D7_1437900	76.7915	95.9558	1.24956
PF3D7_1124800	79.6867	99.5368	1.2491
PF3D7_1011900	7.84051	9.79082	1.24875
PF3D7_1033400	183.483	228.79	1.24693
PF3D7_0716500	6.67794	8.32103	1.24605
PF3D7_1202100.1,PF3D7_1202100.2	6.89194	8.58686	1.24593
PF3D7_1016700	5.33137	6.64134	1.24571
PF3D7_0731600	25.0059	31.1318	1.24498
PF3D7_0921900	59.4083	73.9144	1.24418
PF3D7_1338300	90.8979	113.058	1.24379
PF3D7_1467700	7.84182	9.7478	1.24305
PF3D7_1468800	13.2769	16.4857	1.24168
PF3D7_1438900	145.104	180.127	1.24136
PF3D7_1225400	10.3702	12.8722	1.24127
PF3D7_1434000	14.785	18.3449	1.24078
PF3D7_1226600	13.9515	17.3101	1.24073
PF3D7_0419600	81.3945	100.975	1.24056
PF3D7_1230600	7.10947	8.81655	1.24011
PF3D7_1445700	85.8491	106.436	1.2398
PF3D7_0730900	30.6049	37.8387	1.23636
PF3D7_1472900	8.22007	10.1506	1.23486
PF3D7_1324900	440.708	542.8	1.23165
PF3D7_0504400	7.82343	9.63317	1.23132
PF3D7_1438500	5.03181	6.1698	1.22616
PF3D7_0814000	393.122	482.011	1.22611
PF3D7_1134000	137.554	168.618	1.22583
PF3D7_0802200	93.0547	114.048	1.2256
PF3D7_0807200	10.3943	12.7307	1.22478
PF3D7_1211900	32.2612	39.4995	1.22437
PF3D7_1352500	66.5403	81.3863	1.22311
PF3D7_1458400	5.97165	7.29655	1.22186
PF3D7_1135700	69.2017	84.4853	1.22086
PF3D7_0610800	38.0324	46.3817	1.21953
PF3D7_1015600	51.2286	62.3931	1.21793
PF3D7_0708300	5.39858	6.56943	1.21688
PF3D7_1223700	19.5766	23.7961	1.21554
PF3D7_1302600	14.2678	17.3417	1.21544
PF3D7_0303700	8.33114	10.1166	1.21431
PF3D7_1011200.1,PF3D7_1011200.2	32.6444	39.6283	1.21394
PF3D7_1306600	10.3585	12.5429	1.21088
PF3D7_1367000	24.5923	29.7407	1.20935
PF3D7_0423100	9.28853	11.233	1.20934
PF3D7_0608700	56.5173	68.2659	1.20788
PF3D7_0518000	10.2501	12.372	1.20701
PF3D7_0824100	7.08851	8.55414	1.20676
PF3D7_0920100	8.05887	9.72183	1.20635
PF3D7_1306800	5.40946	6.52478	1.20618
PF3D7_0205600	5.16996	6.2353	1.20606
PF3D7_0413600	40.9973	49.4383	1.20589
PF3D7_0309800	10.6418	12.8222	1.20489
PF3D7_1471200	25.5836	30.8158	1.20451
PF3D7_1359400	48.995	58.9852	1.2039
PF3D7_0400200	31.6474	38.0481	1.20225
PF3D7_0110800	35.0623	42.1488	1.20211
PF3D7_1022400	84.2489	101.25	1.2018
PF3D7_1338200	314.579	377.97	1.20151
PF3D7_1338700	8.02465	9.63871	1.20114
PF3D7_1426200	38.9547	46.7492	1.20009
PF3D7_1227800	14.8306	17.7815	1.19897
PF3D7_0529500	25.3888	30.4328	1.19867
PF3D7_0102600	10.2504	12.2851	1.1985
PF3D7_1346100	58.1133	69.6351	1.19826
PF3D7_0726900	10.7072	12.828	1.19807
PF3D7_0915400	44.7314	53.5865	1.19796
PF3D7_1471100	684.304	819.716	1.19788
PF3D7_1359300	9.22708	11.0493	1.19749
PF3D7_1451800	29.0827	34.8255	1.19746
PF3D7_1342000	295.525	353.824	1.19727
PF3D7_1420000	30.1723	36.1008	1.19649
PF3D7_1464600	31.4598	37.6342	1.19626
PF3D7_1478600	8.88311	10.6053	1.19387
PF3D7_1365900	640.38	763.989	1.19302
PF3D7_0918800	9.71036	11.584	1.19295
PF3D7_1209400	5.18657	6.1849	1.19248
PF3D7_1018300	9.67836	11.5355	1.19189
PF3D7_0708700	12.6705	15.099	1.19167
PF3D7_1012500	8.65132	10.3072	1.1914
PF3D7_1127100	14.2429	16.9607	1.19082
PF3D7_1006800	185.084	219.88	1.188
PF3D7_0110900	8.80291	10.4518	1.18731
PF3D7_1351100	19.826	23.5371	1.18718
PF3D7_1104100	10.3097	12.2297	1.18623
PF3D7_1107500	30.6654	36.3636	1.18582
PF3D7_0527000	16.7341	19.8432	1.18579
PF3D7_0503000	17.1066	20.251	1.18381
PF3D7_0220300	30.6251	36.2397	1.18333
PF3D7_1336900	5.91355	6.99606	1.18306
PF3D7_1205100	11.4359	13.5287	1.183
PF3D7_1338000	6.63455	7.84784	1.18287
PF3D7_0308500	56.0359	66.2405	1.18211
PF3D7_1205600	54.8577	64.7988	1.18122
PF3D7_1454700	21.3151	25.1207	1.17854
PF3D7_0422900	6.69145	7.88211	1.17794
PF3D7_1402000	5.1413	6.05112	1.17696
PF3D7_0406500	10.0801	11.8587	1.17645
PF3D7_1248700	17.1484	20.1613	1.1757
PF3D7_0624200	11.4887	13.5064	1.17562
PF3D7_1107700	23.7383	27.8965	1.17517
PF3D7_0827900	194.754	228.863	1.17514
PF3D7_1469300	20.6286	24.2218	1.17419
PF3D7_1410200	19.1649	22.4943	1.17372
PF3D7_1029600	64.5145	75.7181	1.17366
PF3D7_1359200	12.3267	14.4575	1.17286
PF3D7_0406100	65.0908	76.3165	1.17246
PF3D7_1408600	539.892	632.993	1.17244
PF3D7_0520000	530.22	621.649	1.17244
PF3D7_1353600	33.5675	39.35	1.17226
PF3D7_0322900	371.723	435.673	1.17204
PF3D7_1201000	124.991	146.461	1.17177
PF3D7_0520900	67.4061	78.969	1.17154
PF3D7_0500500,PF3D7_0500800	321.954	377.146	1.17143
PF3D7_1357700	7.27582	8.51604	1.17046
PF3D7_1006200	811.345	949.615	1.17042
PF3D7_1125400	25.7038	30.0425	1.1688
PF3D7_0603300	14.9303	17.4491	1.1687
PF3D7_1134700	10.442	12.1753	1.16599
PF3D7_1304500	65.6693	76.5685	1.16597
PF3D7_1012600	16.1406	18.8005	1.1648
PF3D7_0206900.1,PF3D7_0206900.2	7.19555	8.37762	1.16428
PF3D7_1116700	191.011	222.35	1.16407
PF3D7_1316800	20.3593	23.6934	1.16376
PF3D7_0501200	189.956	220.984	1.16334
PF3D7_1203700	110.563	128.555	1.16273
PF3D7_0828200	6.79981	7.90464	1.16248
PF3D7_1125900	48.0662	55.8433	1.1618
PF3D7_1110200	13.5244	15.6899	1.16012
PF3D7_0516300	7.86578	9.11879	1.1593
PF3D7_0911200	5.89801	6.83537	1.15893
PF3D7_1355100	9.68804	11.2112	1.15722
PF3D7_0818000	17.0178	19.6879	1.1569
PF3D7_1112000	34.9119	40.3711	1.15637
PF3D7_1201500	14.7563	17.0566	1.15589
PF3D7_0528600	53.6928	62.0385	1.15543
PF3D7_0702400	195.104	225.407	1.15532
PF3D7_1129500	7.06807	8.16384	1.15503
PF3D7_0319100	18.574	21.4173	1.15308
PF3D7_1232900	10.5178	12.1258	1.15288
PF3D7_0110000	9.90875	11.4168	1.15219
PF3D7_0611200	10.2665	11.8248	1.15178
PF3D7_0913200	87.1215	100.272	1.15094
PF3D7_1104000	9.64897	11.1023	1.15062
PF3D7_1129000	53.8975	61.9772	1.14991
PF3D7_1001200	158.55	182.255	1.14951
PF3D7_1332000	16.114	18.5139	1.14893
PF3D7_1336800	26.946	30.9531	1.14871
PF3D7_1446900	15.4944	17.7731	1.14707
PF3D7_1200900	8.85394	10.156	1.14706
PF3D7_1031500	6.58877	7.55393	1.14649
PF3D7_1371900	26.9793	30.9206	1.14609
PF3D7_0525700	9.77968	11.208	1.14605
PF3D7_0320800	26.5364	30.4059	1.14582
PF3D7_0210100.1,PF3D7_0210100.2	870.477	996.763	1.14508
PF3D7_1463400	13.6734	15.6485	1.14445
PF3D7_0715600	12.1215	13.8673	1.14403
PF3D7_0201900	46.8211	53.5603	1.14394
mal_mito_2,mal_mito_3	809.43	925.679	1.14362
PF3D7_0815000	7.36399	8.41995	1.1434
PF3D7_1453700	289.765	331.261	1.14321
PF3D7_0111500	10.8342	12.3759	1.1423
PF3D7_0614500	443.527	506.463	1.1419
PF3D7_1450400	5.64886	6.44977	1.14178
PF3D7_1331100	5.22176	5.96184	1.14173
PF3D7_0107900	16.0851	18.3454	1.14052
PF3D7_1425300	9.49992	10.8306	1.14007
PF3D7_0719700	475.481	541.941	1.13977
PF3D7_0929000	7.27632	8.28691	1.13889
PF3D7_1447100	35.635	40.5697	1.13848
PF3D7_0829300	37.6237	42.8234	1.1382
PF3D7_1423200	13.5039	15.3696	1.13816
PF3D7_0916500	14.6699	16.6892	1.13765
PF3D7_1105400	335.256	381.385	1.13759
PF3D7_1333800	13.7907	15.6839	1.13728
PF3D7_1223900	6.67603	7.59154	1.13713
PF3D7_0422400	692.27	786.363	1.13592
PF3D7_1466300	24.9456	28.3357	1.1359
PF3D7_1334700	10.6766	12.1263	1.13578
PF3D7_0527500	111.499	126.581	1.13527
PF3D7_1022600	12.1061	13.7362	1.13465
PF3D7_0906900	13.8129	15.6596	1.13369
PF3D7_1216200	44.4616	50.3681	1.13284
PF3D7_0405100	8.60426	9.74618	1.13272
PF3D7_0711300	28.354	32.1114	1.13252
PF3D7_0829100	22.4236	25.3642	1.13114
PF3D7_1149100.1,PF3D7_1149100.2	64.4962	72.9541	1.13114
PF3D7_1317600	5.30777	5.99992	1.1304
PF3D7_1251300	14.8386	16.7705	1.13019
PF3D7_0205900	22.99	25.9643	1.12937
PF3D7_1124600	36.9242	41.6844	1.12892
PF3D7_1208300	64.0468	72.2998	1.12886
PF3D7_0320500	18.0098	20.3196	1.12825
PF3D7_1034400	7.89876	8.90606	1.12753
PF3D7_0706400	383.157	431.869	1.12713
PF3D7_0206700	9.46002	10.661	1.12695
PF3D7_1330400.1,PF3D7_1330400.2	6.89363	7.75653	1.12517
PF3D7_1118500	23.9867	26.968	1.12429
PF3D7_1317800	492.7	553.813	1.12404
PF3D7_1033500	5.84715	6.56815	1.12331
PF3D7_1361900	37.5466	42.1175	1.12174
PF3D7_0109600	6.66594	7.47376	1.12119
PF3D7_1341900	49.9489	55.9317	1.11978
PF3D7_0402100	7.36064	8.23641	1.11898
PF3D7_0619900	12.3099	13.7739	1.11893
PF3D7_0825300	6.81286	7.62222	1.1188
PF3D7_0708500	10.4832	11.7272	1.11867
PF3D7_0306800	72.3113	80.8905	1.11864
PF3D7_1326300	15.5696	17.4063	1.11797
PF3D7_1224500	8.11711	9.06518	1.1168
PF3D7_0821400	61.7331	68.9347	1.11666
PF3D7_1419800.2	17.7127	19.7779	1.11659
PF3D7_1009500	7.45603	8.32326	1.11631
PF3D7_0817500	138.723	154.82	1.11604
PF3D7_1424100	406.792	453.301	1.11433
PF3D7_0912900	36.1803	40.3084	1.1141
PF3D7_1238100	74.2128	82.5727	1.11265
PF3D7_1357800	59.8602	66.5432	1.11164
PF3D7_1202800	15.7334	17.4805	1.11104
PF3D7_1309500	9.50501	10.5464	1.10956
PF3D7_1140700	8.17327	9.06497	1.1091
PF3D7_1244400	6.20654	6.88196	1.10882
PF3D7_0402000	287.183	318.417	1.10876
PF3D7_0505800	329.681	365.315	1.10809
PF3D7_1244800	66.0266	73.1432	1.10778
PF3D7_1435500	16.7552	18.5606	1.10775
PF3D7_0303200	5.59364	6.19194	1.10696
PF3D7_0721600	568.003	628.641	1.10676
PF3D7_0525100	39.1415	43.3112	1.10653
PF3D7_0831900	16.9889	18.7968	1.10642
PF3D7_0302000	8.91928	9.86827	1.1064
PF3D7_1231700	7.45857	8.25195	1.10637
PF3D7_1330800	107.253	118.661	1.10637
PF3D7_0519600	6.64253	7.3453	1.1058
PF3D7_0104200	17.1356	18.9305	1.10475
PF3D7_0616800	7.32942	8.09611	1.1046
PF3D7_0819900	38.7633	42.7985	1.1041
PF3D7_0215700	19.1091	21.0933	1.10384
PF3D7_0820700	7.14372	7.88164	1.1033
PF3D7_1311400	13.2908	14.6534	1.10252
PF3D7_0202400	34.8286	38.3816	1.10201
PF3D7_0936000	16.5345	18.2208	1.10199
PF3D7_0403200	17.2093	18.9496	1.10113
PF3D7_0711400	6.18485	6.80923	1.10095
PF3D7_1247100	5.42922	5.97694	1.10088
PF3D7_1332800	32.5753	35.8616	1.10088
PF3D7_1336200	29.1064	32.0283	1.10039
PF3D7_1354500	29.4486	32.3903	1.09989
PF3D7_1311500	35.7782	39.334	1.09938
PF3D7_1354300	23.4527	25.7823	1.09933
PF3D7_0905200	5.32216	5.84502	1.09824
PF3D7_1025000	6.40194	7.0282	1.09782
PF3D7_0506800	10.0425	11.0179	1.09713
PF3D7_0316600	72.2789	79.2465	1.0964
PF3D7_1132200	67.5028	73.9512	1.09553
PF3D7_0520200	5.15186	5.64016	1.09478
PF3D7_0415000	10.5648	11.5634	1.09452
PF3D7_0220000	9.95087	10.8859	1.09396
PF3D7_1008900	63.0111	68.7495	1.09107
PF3D7_0715000	15.9525	17.3773	1.08932
PF3D7_0622400	5.825	6.34065	1.08852
PF3D7_1407300	21.7717	23.6911	1.08816
PF3D7_0420700	8.03681	8.74422	1.08802
PF3D7_0917900	208.838	227.161	1.08774
PF3D7_0832200.1,PF3D7_0832200.2	90.9675	98.9269	1.0875
PF3D7_0915600	22.2286	24.1426	1.08611
PF3D7_0202000	247.16	268.428	1.08605
PF3D7_1107000	17.9824	19.5051	1.08468
PF3D7_0717700	41.2642	44.718	1.0837
PF3D7_1123400	60.0108	65.0286	1.08361
PF3D7_1130200	349.526	378.526	1.08297
PF3D7_0214200	11.9837	12.9427	1.08003
PF3D7_0821500	5.1101	5.51894	1.08001
PF3D7_0708100	80.629	87.0787	1.07999
PF3D7_0918900	14.8487	16.0241	1.07916
PF3D7_0109500	41.112	44.344	1.07861
PF3D7_1143800	13.8264	14.9078	1.07821
PF3D7_0403700	19.0109	20.4617	1.07631
PF3D7_1371800	20.1835	21.7036	1.07531
PF3D7_0902200	12.3436	13.257	1.074
PF3D7_1447200	17.4669	18.754	1.07369
PF3D7_0919000	130.868	140.355	1.07249
PF3D7_0308200	45.7497	49.0494	1.07213
PF3D7_0923800.1	15.7787	16.9163	1.0721
PF3D7_0911900	55.013	58.9655	1.07185
PF3D7_1015100	5.47335	5.86636	1.0718
PF3D7_0609700	7.03828	7.53849	1.07107
PF3D7_1212900	34.2728	36.6822	1.0703
PF3D7_0813400	86.8658	92.9338	1.06985
PF3D7_0623600	14.0347	15.0117	1.06961
PF3D7_1357600	6.67153	7.13586	1.0696
PF3D7_0721100	102.849	109.976	1.0693
PF3D7_0923900	80.4306	85.9863	1.06907
PF3D7_0528200	28.1833	30.1201	1.06872
PF3D7_1208600	102.043	108.821	1.06642
PF3D7_0113000	144.355	153.904	1.06615
PF3D7_1145300	10.0269	10.6881	1.06594
PF3D7_1024800	33.1152	35.2763	1.06526
PF3D7_1344200	18.7209	19.9383	1.06503
PF3D7_1445600	30.2169	32.1777	1.06489
PF3D7_0520300	60.4375	64.2553	1.06317
PF3D7_0202400	19.8184	21.0515	1.06222
PF3D7_1427800	10.916	11.585	1.06129
PF3D7_1011400	38.0737	40.396	1.06099
PF3D7_1337300	9.35701	9.92038	1.06021
PF3D7_0813300	132.713	140.688	1.06009
PF3D7_0717400	17.3762	18.4154	1.05981
PF3D7_1027200	5.78718	6.13001	1.05924
PF3D7_1320800	10.6222	11.2503	1.05913
PF3D7_0518500	12.2732	12.9914	1.05852
PF3D7_0705400	9.5747	10.133	1.05831
PF3D7_0903400	11.6338	12.2912	1.05651
PF3D7_0312800	544.564	574.96	1.05582
PF3D7_1405800	21.6754	22.8689	1.05506
PF3D7_0812700	15.0693	15.8983	1.05501
PF3D7_1327700	5.78335	6.09751	1.05432
PF3D7_1126600	5.60529	5.90775	1.05396
PF3D7_0508600	10.5659	11.1183	1.05228
PF3D7_1339300	43.0512	45.3019	1.05228
PF3D7_1228900	17.0926	17.975	1.05162
PF3D7_0904800	19.3091	20.2968	1.05115
PF3D7_1241800	11.9214	12.5151	1.0498
PF3D7_1124900	351.732	369.198	1.04966
PF3D7_1328700	27.8073	29.1838	1.0495
PF3D7_0613200	11.2776	11.8336	1.0493
PF3D7_0922700	34.3413	36.0327	1.04925
PF3D7_0720400	13.3866	14.0434	1.04906
PF3D7_1143400	115.802	121.39	1.04825
PF3D7_1430300	5.64978	5.92161	1.04811
PF3D7_0214000	47.8448	50.1381	1.04793
PF3D7_1307000	9.87674	10.3499	1.04791
PF3D7_0722500	11.0175	11.5435	1.04774
PF3D7_0708800	77.5224	81.2213	1.04771
PF3D7_0308000	5.60869	5.86202	1.04517
PF3D7_1358500	9.08128	9.4908	1.04509
PF3D7_0922200	157.757	164.843	1.04492
PF3D7_1364300	5.83823	6.09925	1.04471
PF3D7_1223800	6.57303	6.8666	1.04466
PF3D7_0602200	22.7461	23.7399	1.04369
PF3D7_0729400	15.5045	16.1818	1.04368
PF3D7_1306400	58.6514	61.1865	1.04322
PF3D7_1441800	8.99763	9.38491	1.04304
PF3D7_0918100	24.1673	25.2047	1.04293
PF3D7_1408400	5.51039	5.74359	1.04232
PF3D7_1230900	14.1658	14.7499	1.04123
PF3D7_1423000	20.852	21.7089	1.04109
PF3D7_0304900	17.3636	18.0706	1.04072
PF3D7_1474100	12.7326	13.2395	1.03981
PF3D7_0724200	8.63589	8.97875	1.0397
PF3D7_1037100	9.28502	9.64913	1.03921
PF3D7_1239700	24.0353	24.97	1.03889
PF3D7_1227700	6.34932	6.59411	1.03855
PF3D7_0416800	110.003	114.094	1.03719
PF3D7_0822600	17.906	18.5594	1.03649
PF3D7_1315800	6.06334	6.27559	1.03501
PF3D7_0210300	6.31591	6.53694	1.035
PF3D7_0622200	15.9095	16.4622	1.03474
PF3D7_1438000	20.1304	20.8294	1.03472
PF3D7_0510500	12.9107	13.3469	1.03379
PF3D7_1017300.1,PF3D7_1017300.2	14.3789	14.8517	1.03288
PF3D7_0925900	404.363	417.534	1.03257
PF3D7_1353400	5.02518	5.18886	1.03257
PF3D7_1447900	12.6778	13.0869	1.03227
PF3D7_1210100	11.0042	11.3572	1.03208
PF3D7_1420400	22.6607	23.3868	1.03204
PF3D7_1332600	7.06059	7.28657	1.03201
PF3D7_1251800	7.7539	7.99332	1.03088
PF3D7_1311700	30.4338	31.3108	1.02882
PF3D7_0810800	9.5649	9.83867	1.02862
PF3D7_0507800,PF3D7_0507900	39.7013	40.8345	1.02854
PF3D7_1229500	62.6719	64.4316	1.02808
PF3D7_0626100	7.90603	8.12476	1.02767
PF3D7_1330600	11.9622	12.2895	1.02736
PF3D7_0508300	24.2374	24.8747	1.02629
PF3D7_0301300	5.96729	6.12379	1.02623
PF3D7_1346500	7.27839	7.46879	1.02616
PF3D7_1317300	10.3552	10.6258	1.02613
PF3D7_0218000	8.40432	8.62255	1.02597
PF3D7_1111400	7.09217	7.27284	1.02547
PF3D7_0319700	6.46248	6.62699	1.02546
PF3D7_1219600	14.5632	14.9279	1.02504
PF3D7_1350700	7.76969	7.96324	1.02491
PF3D7_1018600	5.91148	6.05776	1.02475
PF3D7_0803000	10.9893	11.257	1.02436
PF3D7_1461900	15.9563	16.3445	1.02433
PF3D7_1443800	9.69112	9.92447	1.02408
PF3D7_1226300	35.9625	36.8241	1.02396
PF3D7_0512700	22.0992	22.6163	1.0234
PF3D7_0803100	11.9663	12.2371	1.02263
PF3D7_0918200	26.8229	27.4255	1.02247
PF3D7_1353700	24.1899	24.729	1.02229
PF3D7_1353900	59.2875	60.5892	1.02196
PF3D7_0407400	9.14632	9.34621	1.02185
PF3D7_0215500	5.24635	5.3506	1.01987
PF3D7_1206200	65.1249	66.4097	1.01973
PF3D7_1328300	17.6213	17.9643	1.01947
PF3D7_0905100	8.42068	8.58387	1.01938
PF3D7_1410600	79.0674	80.5964	1.01934
PF3D7_0804600	8.05411	8.20907	1.01924
PF3D7_1330300	20.5545	20.9481	1.01915
PF3D7_1136500.1,PF3D7_1136500.2	61.5887	62.7527	1.0189
PF3D7_1141700	20.7514	21.1406	1.01876
PF3D7_0728800	11.5917	11.8061	1.0185
PF3D7_1351900	16.5504	16.8267	1.01669
PF3D7_1445200	13.6631	13.886	1.01631
PF3D7_1235600	12.97	13.1697	1.0154
PF3D7_1368100	32.4514	32.9208	1.01446
PF3D7_0821300	6.86845	6.96527	1.0141
PF3D7_1253100	12.9465	13.1041	1.01217
PF3D7_1454400	96.0198	97.164	1.01192
PF3D7_0703700	60.1729	60.8671	1.01154
PF3D7_0316100	9.41342	9.52085	1.01141
PF3D7_0818900	507.549	513.319	1.01137
PF3D7_1247900	6.65763	6.73023	1.0109
PF3D7_1350100	58.5767	59.18	1.0103
PF3D7_1118200	56.7635	57.3438	1.01022
PF3D7_0202300	8.84051	8.92486	1.00954
PF3D7_0218400	15.9167	16.0611	1.00907
PF3D7_1007600	39.7173	40.0687	1.00885
PF3D7_0521400	7.55024	7.61661	1.00879
PF3D7_1250200	9.98051	10.0547	1.00743
PF3D7_0807500	55.0954	55.4567	1.00656
PF3D7_1037600	8.07802	8.1283	1.00622
PF3D7_1310400	6.30716	6.34566	1.0061
PF3D7_0409100	17.9319	18.036	1.00581
PF3D7_0731100	34.4275	34.6235	1.00569
PF3D7_1116400	18.7987	18.8874	1.00472
PF3D7_1404900	92.8082	93.2002	1.00422
PF3D7_1107200	6.75389	6.78069	1.00397
PF3D7_1324200	21.8795	21.9631	1.00382
PF3D7_1455200.1,PF3D7_1455200.2	11.8544	11.8955	1.00347
PF3D7_1464900	20.004	20.053	1.00245
PF3D7_0717100	5.90434	5.91289	1.00145
PF3D7_1331200	13.2529	13.2714	1.0014
PF3D7_0523300	11.3302	11.3435	1.00117
PF3D7_0903500	8.15087	8.15958	1.00107
PF3D7_0420400	7.40239	7.40644	1.00055
PF3D7_0305300	10.3137	10.3153	1.00016
PF3D7_0214400	23.1024	23.1053	1.00013
PF3D7_0609400	7.36041	7.36124	1.00011
PF3D7_0104500	42.7181	42.6889	0.999316
PF3D7_0825400	16.6788	16.6503	0.998291
PF3D7_0522500	18.0025	17.9613	0.997711
PF3D7_1304100	7.20589	7.18556	0.997179
PF3D7_0611700	157.7	157.211	0.996899
PF3D7_0723900	13.9711	13.9275	0.996879
PF3D7_1341200	467.057	465.546	0.996765
PF3D7_1404400	8.32612	8.29161	0.995855
PF3D7_1126200	558.252	555.114	0.994379
PF3D7_1413900	13.363	13.2877	0.994365
PF3D7_0627800	15.3436	15.2536	0.994134
PF3D7_1022200	5.04407	5.01286	0.993813
PF3D7_1412900.1,PF3D7_1412900.2	12.7834	12.7009	0.993546
PF3D7_1120000	30.4074	30.1863	0.992729
PF3D7_0314100.1,PF3D7_0314100.2	17.7827	17.6503	0.992555
PF3D7_0815200	18.2181	18.0763	0.992217
PF3D7_1225800	10.4634	10.3794	0.991972
PF3D7_0217100	9.38732	9.30575	0.991311
PF3D7_0630900	18.9423	18.7774	0.991295
PF3D7_1340100	5.59991	5.54287	0.989814
PF3D7_0424700	15.5401	15.3782	0.989582
PF3D7_0311600	6.70938	6.63839	0.989419
PF3D7_1360900	16.1456	15.9642	0.988765
PF3D7_1250000	58.614	57.9366	0.988443
PF3D7_1111200	7.10006	7.0148	0.987992
PF3D7_1232800	7.29517	7.20461	0.987586
PF3D7_0220100	7.45261	7.3576	0.987251
PF3D7_0903000	13.2958	13.0967	0.985025
PF3D7_1334300	26.9204	26.4981	0.984313
PF3D7_1332900	22.9767	22.6125	0.984149
PF3D7_1351800.1,PF3D7_1351800.2	15.5054	15.2542	0.983799
PF3D7_1002200	45.0646	44.3181	0.983435
PF3D7_0519400	579.466	569.221	0.98232
PF3D7_0508700	12.5078	12.285	0.982187
PF3D7_1428700	6.30495	6.18732	0.981343
PF3D7_1104800	22.4992	22.0756	0.981173
PF3D7_1302000	54.1628	53.1193	0.980734
PF3D7_1365500	18.9027	18.534	0.980495
PF3D7_1013700	8.47371	8.30775	0.980415
PF3D7_1323500	13.1467	12.8768	0.97947
PF3D7_1364200	6.15922	6.03218	0.979374
PF3D7_0707700	9.10325	8.90953	0.97872
PF3D7_0511800	37.0217	36.2311	0.978645
PF3D7_1329500	9.74141	9.53238	0.978542
PF3D7_1454000	5.44798	5.33005	0.978353
PF3D7_1467400	5.65648	5.52874	0.977417
PF3D7_1410000	11.4094	11.1479	0.97708
PF3D7_0801800	43.7353	42.7053	0.976449
PF3D7_0729000	31.338	30.5978	0.97638
PF3D7_1434300	82.3183	80.3245	0.975779
PF3D7_0418700	18.9193	18.4593	0.975686
PF3D7_1307600	9.53644	9.29889	0.97509
PF3D7_1317100	14.236	13.8804	0.975021
PF3D7_1432500	6.39192	6.23055	0.974754
PF3D7_1204300	468.779	456.786	0.974417
PF3D7_1334200	26.2604	25.5657	0.973546
PF3D7_0831500	49.3545	48.0391	0.973348
PF3D7_0523600	11.4981	11.1845	0.972726
PF3D7_1028400	17.9028	17.4093	0.972434
PF3D7_0301700	98.6376	95.8798	0.972041
PF3D7_1225700	6.27759	6.09603	0.971078
PF3D7_0503300	61.6222	59.8375	0.971038
PF3D7_1201900	26.766	25.9879	0.97093
PF3D7_1010600	130.696	126.895	0.970917
PF3D7_0109400	40.7424	39.5149	0.969872
PF3D7_0202500	212.6	206.191	0.969854
PF3D7_1318800	28.1021	27.2445	0.969483
PF3D7_1368200	42.9045	41.5895	0.969351
PF3D7_1345400	6.46993	6.27113	0.969273
PF3D7_1308800	6.18598	5.99578	0.969253
PFC10_API0019,PFC10_API0020,PFC10_API0022,PFC10_API0027,PFC10_API0028,PFC10_API0029,PFC10_API0030,PFC10_API0031,PFC10_API0032,PFC10_API0033,PFC10_API0034,PFC10_API0035,PFC10_API0036,PFC10_API0037,PFC10_API0038,PFC10_API0039,PFC10_API0040,PFC10_API0041,PFC10_API0042,PFC10_API0043,PFC10_API0059,PFC10_API0060	151.626	146.938	0.969082
PF3D7_1318300	5.19937	5.03824	0.96901
PF3D7_0933600	23.1709	22.4436	0.968611
PF3D7_0707400	22.4444	21.7306	0.968197
PF3D7_1222300	64.8652	62.7804	0.967859
PF3D7_0512100	17.475	16.9084	0.967577
PF3D7_1117300	8.7375	8.45419	0.967575
PF3D7_0106400	78.2607	75.7166	0.967492
PF3D7_0935500	5.66108	5.47464	0.967066
PF3D7_0607000	59.2377	57.2858	0.96705
PF3D7_0820200	5.45908	5.27677	0.966604
PF3D7_1105000	1792.38	1729.26	0.964784
PF3D7_1231600	6.30522	6.08275	0.964717
PF3D7_1446200	23.1288	22.3101	0.964603
PF3D7_0109800	20.0926	19.3798	0.964524
PF3D7_0405700	8.95461	8.63412	0.964209
PF3D7_0316500	7.90855	7.62256	0.963838
PF3D7_0321800	5.5213	5.31998	0.963538
PF3D7_0724100	23.4139	22.5583	0.963458
PF3D7_0726700	13.7081	13.2054	0.963328
PF3D7_1453800	5.43507	5.23517	0.96322
PF3D7_1474500	15.8395	15.2526	0.962947
PF3D7_1315500	58.4932	56.2884	0.962307
PF3D7_0509000	23.5353	22.6421	0.962048
PF3D7_0914300	7.96928	7.66569	0.961905
PF3D7_0904700	9.38443	9.02686	0.961898
PF3D7_1129400	27.5017	26.4362	0.961257
PF3D7_1001900	13.186	12.6738	0.961156
PF3D7_1149000	80.9689	77.7991	0.960852
PF3D7_1218500,PF3D7_1218600	22.9616	22.0051	0.958343
PF3D7_1337100	18.5669	17.7906	0.958189
PF3D7_1316100	5.27049	5.04553	0.957317
PF3D7_0812400	62.0851	59.4188	0.957054
PF3D7_0827500	9.95275	9.51723	0.956241
PF3D7_1213600	87.6502	83.7649	0.955673
PF3D7_1005500	13.739	13.1288	0.955586
PF3D7_1362300	22.679	21.6645	0.955267
PF3D7_1128400	29.0713	27.7574	0.954804
PF3D7_0517300	97.9851	93.5084	0.954312
PF3D7_1453900	9.00309	8.58015	0.953023
PF3D7_0818400	31.4765	29.9891	0.952746
PF3D7_0505900	61.2933	58.3684	0.95228
PF3D7_0934400	28.1483	26.804	0.952242
PF3D7_1015200.1,PF3D7_1015200.2	20.4736	19.4881	0.951865
PF3D7_1235500	12.4208	11.8143	0.951171
PF3D7_1433600	35.0509	33.3172	0.950538
PF3D7_0323800	6.27091	5.95772	0.950057
PF3D7_0826000	9.67437	9.18932	0.949862
PF3D7_1236700	6.6268	6.28972	0.949134
PF3D7_1248100	12.7428	12.0879	0.948606
PF3D7_1405600	19.0658	18.0817	0.948384
PF3D7_0812500	18.7522	17.7783	0.948065
PF3D7_1205900	13.4678	12.765	0.947816
PF3D7_0308600	26.9027	25.4953	0.947686
PF3D7_0508800	18.6266	17.6476	0.947441
PF3D7_1366600	15.4871	14.6686	0.94715
PF3D7_0714600	7.1617	6.78294	0.947113
PF3D7_0424000	15.9978	15.1498	0.946993
PF3D7_1356300	19.2179	18.1894	0.946482
PF3D7_0728000	100.072	94.712	0.946439
PF3D7_0509400	15.6823	14.8316	0.945754
PF3D7_1416300	6.58541	6.22465	0.945218
PF3D7_0730300	81.8278	77.3314	0.94505
PF3D7_0311300	6.67562	6.30379	0.9443
PF3D7_0527900	20.1673	19.0389	0.944048
PF3D7_1217200	11.5434	10.893	0.943656
PF3D7_0307400	5.5991	5.28267	0.943486
PF3D7_0709500	9.277	8.75207	0.943416
PF3D7_0826500	7.63056	7.19695	0.943175
PF3D7_0725300	9.93911	9.37075	0.942816
PF3D7_0203700	30.7792	28.9999	0.942191
PF3D7_0724400	21.3906	20.1517	0.942082
PF3D7_1417600	8.56609	8.06863	0.941927
PF3D7_1218400	11.9955	11.2792	0.940286
PF3D7_0218700	16.49	15.5039	0.9402
PF3D7_1241500	8.51861	8.00402	0.939592
PF3D7_1144600	11.1042	10.4301	0.939293
PF3D7_1410900	9.29989	8.73416	0.939168
PF3D7_0614800	18.1731	17.0591	0.938701
PF3D7_1464400	83.3047	78.1581	0.93822
PF3D7_1330200	6.1051	5.72553	0.937827
PF3D7_0821000	9.47132	8.87231	0.936755
PF3D7_0416400	15.0507	14.0976	0.936674
PF3D7_1118600	8.60269	8.05554	0.936398
PF3D7_0716100	7.8384	7.33945	0.936345
PF3D7_1458000	19.7244	18.4593	0.935861
PF3D7_0413900	11.0783	10.3672	0.935811
PF3D7_1202700	15.9272	14.9047	0.935802
PF3D7_0903700	32.7943	30.6721	0.935288
PF3D7_1006700	12.9944	12.1445	0.934595
PF3D7_1431500	10.233	9.54754	0.933015
PF3D7_0322000	501.833	468.104	0.932788
PF3D7_1007900	53.6469	50.0307	0.932593
PF3D7_1234900	27.8019	25.9218	0.932375
PF3D7_0714000	275.746	256.848	0.931466
PF3D7_0919700	15.0558	14.0126	0.930711
PF3D7_1004900	7.08383	6.58847	0.930072
PF3D7_1321700	39.9596	37.143	0.929514
PF3D7_0807900	49.913	46.3208	0.928031
PF3D7_0422100	14.1427	13.1246	0.928012
PF3D7_0916200	12.2255	11.344	0.927897
PF3D7_0515900	8.54668	7.92637	0.927421
PF3D7_0314500	15.0432	13.9487	0.927243
PF3D7_0310000	7.37251	6.83537	0.927143
PF3D7_0912500	59.1897	54.8756	0.927114
PF3D7_0410300	5.46069	5.06108	0.926821
PF3D7_0812200,PF3D7_0812220	7.86395	7.28141	0.925923
PF3D7_1331700	39.4867	36.5052	0.924494
PF3D7_0620500	10.252	9.47362	0.924075
PF3D7_1249500,PF3D7_1249600	9.08723	8.39683	0.924025
PF3D7_0604900	26.8741	24.827	0.923826
PF3D7_1147700	13.8457	12.7885	0.923644
PF3D7_1302700	13.3112	12.2874	0.923087
PF3D7_1012100	12.1249	11.1895	0.922853
PF3D7_1029800	7.59468	7.00771	0.922713
PF3D7_1237900	17.4881	16.1355	0.922656
PF3D7_1116800	78.8225	72.675	0.922008
PF3D7_1133700	8.76777	8.07541	0.921034
PF3D7_1143300	44.078	40.5736	0.920495
PF3D7_1230700	24.5115	22.5498	0.919968
PF3D7_1355800,PF3D7_1355900	17.2573	15.8736	0.919819
PF3D7_0517400	27.4947	25.2698	0.919079
PF3D7_1450600	7.38832	6.78999	0.919017
PF3D7_1434600	40.2428	36.9824	0.918982
PF3D7_0703200	7.64058	7.02134	0.918954
PF3D7_0107500	52.9266	48.6331	0.918878
PF3D7_0921700	7.64822	7.02432	0.918425
PF3D7_1340600	33.4213	30.6847	0.918118
PF3D7_1121700	20.7962	19.0924	0.918072
PF3D7_0418300	74.0433	67.9219	0.917327
PF3D7_0913700	10.7833	9.89147	0.917295
PF3D7_0307200	595.158	545.601	0.916733
PF3D7_0912800	8.66384	7.94219	0.916706
PF3D7_1147900	10.9636	10.049	0.916578
PF3D7_1423600	23.624	21.6503	0.916454
PF3D7_0606100	31.5026	28.8614	0.916159
PF3D7_0912400	23.569	21.5906	0.916059
PF3D7_1005600	14.9178	13.6583	0.915571
PF3D7_1126500	5.50025	5.03249	0.914957
PF3D7_0519700	77.9911	71.3062	0.914286
PF3D7_1021600	19.0262	17.3904	0.914024
PF3D7_1420700	166.734	152.362	0.913803
PF3D7_1350300	11.2263	10.2545	0.913435
PF3D7_0103400	10.5276	9.61233	0.91306
PF3D7_1224300	188.168	171.728	0.912631
PF3D7_0628600	28.3552	25.8722	0.912432
PF3D7_0214800	9.40485	8.5772	0.911998
PF3D7_0113700	13.4452	12.2551	0.911485
PF3D7_1107400	12.6671	11.5453	0.91144
PF3D7_1217700	8.90335	8.11325	0.911258
PF3D7_1470200	13.1131	11.9462	0.911013
PF3D7_1123100	11.0559	10.0664	0.9105
PF3D7_1336700	73.6385	67.0241	0.910177
PF3D7_0831300	5.93362	5.39691	0.909548
PF3D7_0602400	23.0633	20.9755	0.909475
PF3D7_0312300	8.76699	7.96989	0.909079
PF3D7_0629100	10.1684	9.24352	0.909044
PF3D7_1210000	8.0433	7.30541	0.90826
PF3D7_0513100	6.91223	6.27803	0.90825
PF3D7_1144900	32.336	29.366	0.908152
PF3D7_1475600	6.74633	6.1254	0.90796
PF3D7_1473900	6.9981	6.35384	0.907938
PF3D7_1253000	29.3522	26.6478	0.907864
PF3D7_0316300.1,PF3D7_0316300.2	26.288	23.8573	0.907536
PF3D7_1320900	36.9993	33.5303	0.906241
PF3D7_1210300	8.14715	7.38248	0.906143
PF3D7_1239100	11.1895	10.1385	0.906073
PF3D7_1122200	12.983	11.7573	0.905592
PF3D7_0524000	51.702	46.8164	0.905505
PF3D7_0513800	16.512	14.95	0.905402
PF3D7_0208700.1,PF3D7_0208700.2	51.2778	46.3658	0.904208
PF3D7_1226700	8.00848	7.23803	0.903796
PF3D7_1342400	37.9491	34.2853	0.903455
PF3D7_0317800	19.6528	17.7531	0.903337
PF3D7_0205400	5.69361	5.13985	0.90274
PF3D7_1236000	9.63616	8.69476	0.902305
PF3D7_0414000	13.947	12.5787	0.901893
PF3D7_1476200	50.283	45.2996	0.900893
PF3D7_0310300	6.60122	5.94661	0.900835
PF3D7_1104400	138.317	124.587	0.900735
PF3D7_1252600	6.76709	6.09228	0.900281
PF3D7_0716000	18.7129	16.8416	0.899999
PF3D7_0604700	9.48657	8.53426	0.899615
PF3D7_1413800	8.62841	7.75318	0.898564
PF3D7_1337200	5.65327	5.07868	0.898361
PF3D7_0802000	96.7808	86.9309	0.898225
PF3D7_0103200	36.0889	32.3994	0.897766
PF3D7_0905700.1,PF3D7_0905700.2,PF3D7_0905700.3	20.2491	18.1765	0.897645
PF3D7_1105100	1349.45	1211.16	0.897521
PF3D7_1354600	22.5746	20.2494	0.896999
PF3D7_1118300	17.2763	15.4959	0.896946
PF3D7_1038000.1,PF3D7_1038000.2	521.913	468.051	0.896799
PF3D7_0623100	42.7921	38.3562	0.896338
PF3D7_0720000	18.699	16.7426	0.895374
PF3D7_1206700	35.7024	31.936	0.894506
PF3D7_1327600	9.12692	8.16233	0.894314
PF3D7_0908600	6.01567	5.3764	0.893733
PF3D7_1106100	11.1895	9.9979	0.893507
PF3D7_1450700	13.1779	11.7557	0.892077
PF3D7_0915900	16.1075	14.3691	0.892075
PF3D7_0817900	234.68	209.318	0.891929
PF3D7_0628300	44.4429	39.6363	0.891848
PF3D7_0627300	50.2197	44.7682	0.891447
PF3D7_0519800	35.5832	31.7154	0.891303
PF3D7_0711000	14.1215	12.5725	0.890309
PF3D7_1452400	15.1543	13.4891	0.890117
PF3D7_1234800	20.2462	18.0167	0.889881
PF3D7_1468200	31.136	27.6734	0.888791
PF3D7_0907700	88.2653	78.3689	0.887879
PF3D7_0407200	44.869	39.8333	0.887769
PF3D7_0405500	13.5924	12.0633	0.887503
PF3D7_0320100	13.8415	12.2718	0.886595
PF3D7_0302100	12.1427	10.7611	0.88622
PF3D7_1433000	68.1227	60.3538	0.885957
PF3D7_1013200	12.5833	11.1471	0.885865
PF3D7_1119000	15.7588	13.9558	0.885588
PF3D7_1445900	73.235	64.8469	0.885463
PF3D7_1403600	7.01009	6.20589	0.88528
PF3D7_1018700	28.9697	25.6394	0.885042
PF3D7_1439800	42.5698	37.6681	0.884855
PF3D7_1228400	6.13162	5.41336	0.88286
PF3D7_0625600	16.8746	14.8921	0.882516
PF3D7_0930400.1,PF3D7_0930400.2	13.8063	12.1772	0.882003
PF3D7_0316700	14.4706	12.7626	0.881968
PF3D7_1325000	70.585	62.251	0.88193
PF3D7_0824400	20.4925	18.0683	0.881703
PF3D7_0217400	12.4902	11.0099	0.881483
PF3D7_0717900	17.0905	15.0642	0.881437
PF3D7_0603400	13.1973	11.6232	0.880726
PF3D7_0523400	21.1246	18.5988	0.880433
PF3D7_0821200	10.7847	9.49457	0.880374
PF3D7_0806800	30.5128	26.8594	0.880267
PF3D7_0813600	39.9925	35.197	0.88009
PF3D7_1308200	38.7032	34.0432	0.879597
PF3D7_0929200	57.6485	50.696	0.879398
PF3D7_0521000	24.0889	21.1541	0.878168
PF3D7_1457300	25.3179	22.1801	0.876064
PF3D7_1419100	7.53804	6.603	0.875957
PF3D7_0409400	24.4614	21.4174	0.875559
PF3D7_1405900	8.61745	7.54446	0.875486
PF3D7_1010200	13.5838	11.8893	0.875256
PF3D7_0813000	9.88635	8.65039	0.874983
PF3D7_0218500	64.5793	56.4937	0.874796
PF3D7_0904100	10.6804	9.3428	0.874761
PF3D7_0719100	11.8481	10.3601	0.87441
PF3D7_1108600	116.797	102.045	0.873695
PF3D7_0415400	16.4024	14.3263	0.873427
PF3D7_1016400	42.5621	37.1716	0.87335
PF3D7_0815800	9.62776	8.39818	0.872288
PF3D7_0312500	8.09385	7.05246	0.871336
PF3D7_0308900	16.5097	14.3852	0.871318
PF3D7_1416800	7.18101	6.25514	0.871067
PF3D7_1220100	10.2861	8.95965	0.871044
PF3D7_1023900	71.6667	62.41	0.870837
PF3D7_1360700	6.33567	5.51556	0.870557
PF3D7_1125300	9.43435	8.21254	0.870493
PF3D7_1137500	6.28557	5.47097	0.870402
PF3D7_1225600	13.7781	11.992	0.870367
PF3D7_1367100	24.5013	21.3248	0.870354
PF3D7_0716200	31.6397	27.475	0.868371
PF3D7_1239600	9.25953	8.0325	0.867485
PF3D7_1436300	79.4674	68.9314	0.867417
PF3D7_0709600	9.72493	8.43553	0.867413
PF3D7_1457200	174.445	151.26	0.867093
PF3D7_1320100	6.11695	5.30377	0.867061
PF3D7_0307700	5.88554	5.10278	0.867003
PF3D7_1435700.1,PF3D7_1435700.2	20.881	18.0974	0.866692
PF3D7_0813500	6.52544	5.64889	0.865672
PF3D7_0210900	69.9634	60.5057	0.864819
PF3D7_1311800	141.199	122.108	0.864794
PF3D7_1419700	20.2924	17.5362	0.864176
PF3D7_1119600	7.55821	6.5307	0.864054
PF3D7_0914000	6.19514	5.35111	0.863759
PF3D7_1467900	6.44199	5.56159	0.863334
PF3D7_0627700	17.8625	15.4198	0.86325
PF3D7_1030600	12.1903	10.5231	0.863236
PF3D7_1360800	43.3463	37.4107	0.863066
PF3D7_1345800	8.13617	7.02087	0.862921
PF3D7_1443400	9.59984	8.28199	0.862722
PF3D7_1215100	6.43894	5.5511	0.862114
PF3D7_0321600	10.6378	9.16988	0.862009
PF3D7_1436000	58.2362	50.1686	0.861468
PF3D7_1323900	13.2495	11.4096	0.861134
PF3D7_0526800	46.2944	39.8647	0.861113
PF3D7_0715500	12.1917	10.4841	0.859937
PF3D7_1206600	14.42	12.3924	0.85939
PF3D7_1468700	435.677	374.365	0.859272
PF3D7_0420000	10.4147	8.94355	0.858743
PF3D7_0106800	19.0607	16.3678	0.85872
PF3D7_1470900	58.893	50.5413	0.858189
PF3D7_1248200	19.2442	16.5135	0.858103
PF3D7_1422800	7.53528	6.46324	0.857731
PF3D7_1251700	7.18482	6.16233	0.857687
PF3D7_0215400	9.45778	8.10946	0.857438
PF3D7_1407400	6.78088	5.81269	0.857218
PF3D7_0417200	6.91956	5.92766	0.856653
PF3D7_1478900	9.48018	8.11508	0.856005
PF3D7_1108000	22.3846	19.1494	0.855472
PF3D7_1419900	7.60364	6.49688	0.854443
PF3D7_0410900	12.7658	10.9072	0.854408
PF3D7_0420100	22.6156	19.3216	0.854348
PF3D7_1226400	8.51039	7.27077	0.85434
PF3D7_0923400	14.4638	12.3379	0.853019
PF3D7_1419600	8.2043	6.99775	0.852937
PF3D7_1238500	10.0588	8.5772	0.852706
PF3D7_0112700	230.007	196.028	0.85227
PF3D7_0314000	6.15017	5.24155	0.852261
PF3D7_1349200	29.9111	25.4905	0.852209
PF3D7_0212100	11.1717	9.51915	0.852077
PF3D7_1212700	95.91	81.7049	0.851891
PF3D7_0614300	30.1494	25.6837	0.851881
PF3D7_1350500	9.38239	7.98954	0.851546
PF3D7_1452700	28.4546	24.2167	0.851065
PF3D7_1450100	40.9446	34.8285	0.850625
PF3D7_1014600	27.9461	23.7704	0.85058
PF3D7_0619100	5.99431	5.09634	0.850196
PF3D7_0106300	26.6554	22.6614	0.850162
PF3D7_1128000.1,PF3D7_1128000.2	10.705	9.09958	0.850031
PF3D7_0615400	10.055	8.54691	0.850016
PF3D7_1123700	18.4724	15.6973	0.84977
PF3D7_0710200	7.11207	6.04212	0.849559
PF3D7_0522300	22.2545	18.902	0.849356
PF3D7_0527200	43.0118	36.5321	0.849351
PF3D7_1326400	12.8495	10.8941	0.847823
PF3D7_1440800	13.7398	11.635	0.84681
PF3D7_1364500	10.3063	8.72704	0.846768
PF3D7_1236100	64.5513	54.648	0.846582
PF3D7_0936800	117.12	99.1506	0.846573
PF3D7_1239000	7.40732	6.26994	0.846452
PF3D7_1427900	101.288	85.723	0.846329
PF3D7_0509300	40.9987	34.6848	0.845998
PF3D7_1230800	28.5397	24.1432	0.845951
PF3D7_0801500	19.6888	16.6473	0.845521
PF3D7_0523000	46.3624	39.1977	0.845463
PF3D7_0417300	15.6274	13.211	0.845374
PF3D7_1232100	72.1717	60.9882	0.845043
PF3D7_1131800	19.3268	16.3317	0.845029
PF3D7_0617000	55.0871	46.5342	0.844739
PF3D7_1352200	19.5935	16.5499	0.844663
PF3D7_1030100	20.7196	17.4845	0.843863
PF3D7_1311300	6.90126	5.81867	0.843132
PF3D7_0409600	16.7592	14.1283	0.843018
PF3D7_1325800	8.30493	6.99707	0.84252
PF3D7_1340300	19.8474	16.7105	0.841949
PF3D7_0818800	13.5203	11.3757	0.841379
PF3D7_0629500	21.5793	18.1502	0.841093
PF3D7_0315400	7.77495	6.53603	0.840652
PF3D7_0713700	50.2409	42.1857	0.839668
PF3D7_1238700	6.44116	5.39994	0.838349
PF3D7_0404300	24.2267	20.2941	0.837675
PF3D7_1133100	12.7869	10.7067	0.837318
PF3D7_0934700	19.1325	16.0152	0.837068
PF3D7_1249100	36.9251	30.9087	0.837065
PF3D7_0110500	11.419	9.55755	0.836987
PF3D7_0526500	8.46138	7.07588	0.836256
PF3D7_0106700	21.1707	17.697	0.835919
PF3D7_1219000	11.1625	9.32035	0.83497
PF3D7_0320000	59.132	49.3713	0.834934
PF3D7_1035800	7.52503	6.28216	0.834835
PF3D7_1123500	11.5998	9.68119	0.8346
PF3D7_1409000	7.28841	6.07915	0.834085
PF3D7_1319300	13.3787	11.149	0.83334
PF3D7_0917600	13.3681	11.1386	0.833222
PF3D7_0515000	26.4408	22.0303	0.833193
PF3D7_1136800	25.7724	21.4613	0.832724
PF3D7_1346300	331.027	275.542	0.832385
PF3D7_0904400	9.67838	8.05064	0.831817
PF3D7_0302900	11.2739	9.37645	0.831695
PF3D7_1451200	48.0521	39.952	0.831431
PF3D7_1428300	46.067	38.2615	0.830562
PF3D7_1457700	13.7733	11.4351	0.830237
PF3D7_0901700	23.0627	19.1444	0.830102
PF3D7_1419200	8.89428	7.37832	0.829558
PF3D7_1133800	8.62853	7.15655	0.829405
PF3D7_0516700	7.91783	6.56524	0.829172
PF3D7_0511000	182.979	151.668	0.828882
PF3D7_0922500,PF3D7_0922600	273.224	226.411	0.828664
PF3D7_1238800	28.3159	23.4583	0.82845
PF3D7_1323200	204.293	169.199	0.828217
PF3D7_1433500	9.53661	7.89477	0.827838
PF3D7_1356600	10.2332	8.46955	0.827654
PF3D7_0904000	51.9559	42.9868	0.827371
PF3D7_1024000	10.9326	9.03657	0.826571
PF3D7_1317200	16.6058	13.7117	0.825718
PF3D7_1441500	6.18004	5.10222	0.825597
PF3D7_1132900	21.6525	17.8694	0.825281
PF3D7_0104300	7.47972	6.1653	0.824269
PF3D7_1426100	257.257	211.646	0.822703
PF3D7_0317500	6.26488	5.15038	0.822104
PF3D7_1119800	11.548	9.4931	0.822056
PF3D7_0506500	6.37979	5.24311	0.821831
PF3D7_1115600,PF3D7_1115700	203.915	167.537	0.821602
PF3D7_1220900	86.3612	70.9459	0.821502
PF3D7_1126000	47.4154	38.9138	0.8207
PF3D7_1243500	12.2102	10.0197	0.820601
PF3D7_1414200	15.609	12.7955	0.819751
PF3D7_1216900	67.279	55.1341	0.819485
PF3D7_0904600	9.30948	7.62882	0.819468
PF3D7_0934100	10.8279	8.87018	0.819197
PF3D7_1451900	10.2808	8.41976	0.818979
PF3D7_1114200	57.3176	46.8048	0.816587
PF3D7_1115400	51.4119	41.9713	0.816373
PF3D7_0729500	14.5096	11.8374	0.815832
PF3D7_0916700	40.1746	32.7727	0.815757
PF3D7_0409200	28.615	23.3311	0.815345
PF3D7_1408500	26.9265	21.9386	0.814759
PF3D7_1011800	184.421	150.255	0.814739
PF3D7_0505500	6.97443	5.68145	0.814611
PF3D7_0622800	29.9397	24.3509	0.813331
PF3D7_1335800	12.0786	9.81499	0.812593
PF3D7_1466700	27.9277	22.6627	0.811477
PF3D7_1448600	17.3671	14.0918	0.811408
PF3D7_1026000	32.6794	26.4593	0.809663
PF3D7_1422700	14.184	11.4838	0.809631
PF3D7_0627100	15.6844	12.694	0.809339
PF3D7_1029400	7.89192	6.38679	0.809282
PF3D7_0617800	2222.03	1797.29	0.80885
PF3D7_1450000	18.9168	15.2991	0.808757
PF3D7_1115300	26.19	21.1745	0.808496
PF3D7_1343300	17.9314	14.4955	0.808386
PF3D7_1305900	20.4648	16.5394	0.808188
PF3D7_0827000	20.5692	16.6071	0.807377
PF3D7_0509800	11.5902	9.35663	0.807288
PF3D7_1001500	284.802	229.879	0.807154
PF3D7_1438700	8.34982	6.73914	0.8071
PF3D7_0405400	29.8389	24.0828	0.807094
PF3D7_1307700	10.7562	8.68111	0.80708
PF3D7_1368900	17.047	13.7569	0.806998
PF3D7_0910800	10.8355	8.74257	0.806845
PF3D7_1433300	9.44607	7.61189	0.805826
PF3D7_0509600	13.4798	10.8623	0.805821
PF3D7_0516600	6.63284	5.34363	0.805632
PF3D7_1322200	7.43304	5.98069	0.804609
PF3D7_1314900	13.784	11.0849	0.804186
PF3D7_0523100	24.8454	19.9622	0.803457
PF3D7_1224000	19.2505	15.4653	0.803371
PF3D7_1012900	44.3621	35.6106	0.802726
PF3D7_1438100	7.08723	5.68752	0.802503
PF3D7_1211700	8.96577	7.19438	0.802427
PF3D7_1303400	15.4798	12.4144	0.801974
PF3D7_1148700	11.5276	9.24467	0.80196
PF3D7_1320400	6.82735	5.46917	0.801068
PF3D7_1124300	34.4905	27.6041	0.800339
PF3D7_1111100	23.6557	18.9293	0.8002
PF3D7_0313000	6.42131	5.13658	0.799927
PF3D7_1462300	18.3837	14.7038	0.799828
PF3D7_0512200	9.99392	7.99332	0.799818
PF3D7_1412700	6.82537	5.45787	0.799645
PF3D7_1301700	30.1789	24.1106	0.798922
PF3D7_1308100	16.3131	13.0328	0.798916
PF3D7_0520100	7.77934	6.20995	0.798262
PF3D7_1309400	8.65425	6.90726	0.798135
PF3D7_0721300	15.05	12.0063	0.797761
PF3D7_0307800	7.06173	5.62285	0.796243
PF3D7_0814200	737.4	587.093	0.796166
PF3D7_1338600	12.6175	10.0397	0.795696
PF3D7_1446500	11.7902	9.37531	0.795178
PF3D7_0803700	17.4824	13.8995	0.795057
PF3D7_1226900	26.8239	21.3209	0.794847
PF3D7_0405800	13.7195	10.9039	0.794774
PF3D7_0731400	11.0184	8.75534	0.794611
PF3D7_1367700	22.8744	18.1604	0.793918
PF3D7_0309500	41.3671	32.8308	0.793645
PF3D7_1464700	27.2783	21.6461	0.793528
PF3D7_1137300	18.749	14.8738	0.793312
PF3D7_0703500	72.1747	57.2536	0.793264
PF3D7_0206500	10.8314	8.59033	0.793095
PF3D7_1140200	28.5422	22.6027	0.791905
PF3D7_0517200	6.63058	5.24704	0.79134
PF3D7_1456700	11.5035	9.10147	0.791191
PF3D7_0513000	7.29749	5.76802	0.790411
PF3D7_1223200	12.4616	9.84942	0.790382
PF3D7_0924700	14.3337	11.3273	0.790257
PF3D7_1473100	6.54878	5.16308	0.788403
PF3D7_1431300	9.19629	7.24643	0.787973
PF3D7_0802400	18.8194	14.8273	0.787873
PF3D7_1208900	19.9327	15.7015	0.787726
PF3D7_0630600	9.26979	7.29558	0.787028
PF3D7_0518100	7.48042	5.88672	0.78695
PF3D7_1202000	10.9311	8.60216	0.786944
PF3D7_1007700	65.1493	51.2453	0.786583
PF3D7_0204200	70.639	55.541	0.786265
PF3D7_1421600	9.36711	7.36148	0.785886
PF3D7_1007000	12.7025	9.96513	0.784501
PF3D7_0931800	44.9185	35.2327	0.784369
PF3D7_0419800	27.0882	21.2359	0.783954
PF3D7_0817300	43.0831	33.7681	0.78379
PF3D7_0315500	6.48495	5.07781	0.783015
PF3D7_1454600	8.99763	7.03868	0.782282
PF3D7_0610900	14.4034	11.2674	0.782274
PF3D7_0723700	6.86801	5.3653	0.781202
PF3D7_1010900	14.829	11.5836	0.781145
PF3D7_0710500	19.6883	15.3598	0.780149
PF3D7_1337900	11.4649	8.93865	0.779654
PF3D7_1004400	72.9821	56.7965	0.778225
PF3D7_1209700	9.85897	7.67243	0.778218
PF3D7_1145100	15.998	12.4392	0.777547
PF3D7_1218300	7.19631	5.59516	0.777504
PF3D7_1445400	20.3802	15.843	0.777372
PF3D7_1133100	7.6979	5.9781	0.776588
PF3D7_1221900	7.70777	5.98409	0.776371
PF3D7_0920900	9.64604	7.47518	0.774948
PF3D7_1343200	10.3057	7.98363	0.774681
PF3D7_1107800	18.6766	14.4673	0.774622
PF3D7_1250800	11.0782	8.57575	0.77411
PF3D7_0501800	9.09881	7.041	0.773837
PF3D7_1305400	11.5739	8.95152	0.773423
PF3D7_0932800	13.6281	10.5304	0.772698
PF3D7_1316600	11.2492	8.68889	0.772401
PF3D7_0731700	8.9108	6.88136	0.772249
PF3D7_0616200	15.6307	12.0693	0.772154
PF3D7_0413700	21.6475	16.7137	0.772085
PF3D7_0933000	13.6109	10.5074	0.771984
PF3D7_0409700	6.78086	5.2314	0.771495
PF3D7_1122400	9.21234	7.10395	0.771134
PF3D7_1012300	9.17542	7.07169	0.770721
PF3D7_1466900	10.7635	8.28007	0.769273
PF3D7_1105600	51.5159	39.5896	0.768493
PF3D7_0321500	8.00244	6.14175	0.767485
PF3D7_1125200	24.4164	18.737	0.767394
PF3D7_0402400	141.896	108.889	0.767386
PF3D7_1402300	17.5963	13.4985	0.767121
PF3D7_0529100	18.8454	14.4535	0.766951
PF3D7_1442000	20.4841	15.7103	0.766951
PF3D7_1142300	6.62571	5.08003	0.766715
PF3D7_0321000	21.5598	16.4819	0.764474
PF3D7_1409900	30.943	23.6539	0.764435
PF3D7_1109400	44.5832	34.0546	0.763844
PF3D7_1312700	13.8761	10.597	0.763687
PF3D7_1353000	21.1877	16.1682	0.763094
PF3D7_0807600	21.8649	16.6719	0.762496
PF3D7_0513600	17.6687	13.4541	0.761465
PF3D7_1036900	44.7167	33.9666	0.759595
PF3D7_1139300	15.6049	11.8521	0.759511
PF3D7_1202900	494.08	375.192	0.759375
PF3D7_1120200	53.0769	40.3028	0.759328
PF3D7_0906600	87.0364	66.0778	0.759197
PF3D7_1474800	57.0724	43.308	0.758826
PF3D7_1469800,PF3D7_1470000	38.1223	28.9274	0.758805
PF3D7_0109200	18.8653	14.3102	0.758546
PF3D7_1420600	14.0531	10.6599	0.758544
PF3D7_1312900	27.3209	20.7157	0.758236
PF3D7_0825200	10.5192	7.97016	0.757677
PF3D7_1033600	19.4522	14.7311	0.757297
PF3D7_1411200	30.7335	23.2732	0.757258
PF3D7_0811400	48.9979	37.0859	0.756888
PF3D7_0416000	8.68608	6.57161	0.756568
PF3D7_0920200	8.78912	6.64807	0.756398
PF3D7_0415300	15.1063	11.4124	0.755473
PF3D7_0204300	15.4798	11.6918	0.755294
PF3D7_0529000	16.8094	12.687	0.754756
PF3D7_0512600	60.499	45.6471	0.75451
PF3D7_1351000	9.71207	7.32763	0.754487
PF3D7_0928400	18.6292	14.0493	0.754155
PF3D7_1244600	13.1222	9.88034	0.752948
PF3D7_0907400	37.0411	27.8625	0.752205
PF3D7_1366900	74.4894	55.9931	0.751692
PF3D7_0610400	1227.34	922.07	0.751275
PF3D7_0708000	7.37159	5.53405	0.750727
PF3D7_0318100	19.8371	14.8712	0.749666
PF3D7_1209300	11.6657	8.73977	0.749185
PF3D7_0418500	30.1756	22.5852	0.748459
PF3D7_1435400	27.165	20.3174	0.747926
PF3D7_1033100	130.465	97.5179	0.747464
PF3D7_1432800	10.9741	8.2024	0.747433
PF3D7_1344900	10.2218	7.62965	0.74641
PF3D7_1404800	26.0716	19.4544	0.746191
PF3D7_0311100	16.1306	12.027	0.745602
PF3D7_1329000	9.36376	6.97539	0.744935
PF3D7_1311200	8.11286	6.04053	0.744562
PF3D7_1305300	7.27629	5.4146	0.744143
PF3D7_0927600	11.3007	8.40239	0.743528
PF3D7_0526700	7.80746	5.80479	0.743493
PF3D7_0527600	18.9135	14.062	0.74349
PF3D7_1338100	57.7733	42.9297	0.743072
PF3D7_0705500	11.7308	8.71554	0.742962
PF3D7_0711500	29.7193	22.0796	0.742938
PF3D7_0219600	9.24428	6.86334	0.742442
PF3D7_1231800	8.33604	6.18667	0.742159
PF3D7_1329100	20.816	15.4192	0.740738
PF3D7_1233300	8.50828	6.30169	0.740654
PF3D7_0931100	15.83	11.7245	0.740651
PF3D7_0218300	10.9978	8.14322	0.740441
PF3D7_0928200	9.03844	6.69226	0.740422
PF3D7_0112200	12.6641	9.36248	0.739293
PF3D7_1337500	9.68054	7.1551	0.739122
PF3D7_1017400	36.9603	27.3067	0.738812
PF3D7_0524300	14.177	10.4551	0.737469
PF3D7_1333400	37.0477	27.2722	0.736137
PF3D7_1464500	7.47103	5.4991	0.736056
PF3D7_0505700	16.5171	12.1499	0.735595
PF3D7_0819000	16.5673	12.1855	0.735515
PF3D7_0606700	14.8556	10.9214	0.735171
PF3D7_0922100	26.0542	19.1483	0.734941
PF3D7_1443500	8.7029	6.38044	0.73314
PF3D7_0617100	8.99957	6.59496	0.732808
PF3D7_1137400	24.6481	18.0526	0.732413
PF3D7_1132000	14.3612	10.5153	0.732202
PF3D7_0722600	19.0966	13.9808	0.732109
PF3D7_0716300	93.9693	68.7617	0.731746
PF3D7_0309100,PF3D7_0309200	7.12395	5.21026	0.731372
PF3D7_1145400	19.2848	14.102	0.731249
PF3D7_0606900	10.191	7.44887	0.730926
PF3D7_0824500	25.4458	18.5807	0.730207
PF3D7_1330000.1,PF3D7_1330000.2	14.1303	10.3014	0.729029
PF3D7_1223400	24.6872	17.9896	0.728702
PF3D7_1108400	50.4384	36.7388	0.728389
PF3D7_1102700	123.115	89.5806	0.727617
PF3D7_1334500	17.4185	12.6706	0.727422
PF3D7_0904500	17.2318	12.5261	0.726918
PF3D7_1347700	30.5553	22.2095	0.726862
PF3D7_1105800	108.567	78.8842	0.726595
PF3D7_1409800	33.5692	24.3639	0.725781
PFC10_API0002%3ArRNA,PFC10_API0003%3AtRNA	12.0913	8.77468	0.725702
PF3D7_0810600	64.448	46.7215	0.724949
PF3D7_1002900	16.248	11.7703	0.724415
PF3D7_1216000	10.1024	7.31705	0.724288
PF3D7_1028500	10.4216	7.54409	0.72389
PF3D7_0319300	19.9554	14.444	0.723814
PF3D7_0209700	20.1663	14.5666	0.722324
PF3D7_1249300	13.382	9.65465	0.721465
PF3D7_0408400	6.97054	5.02878	0.721433
PF3D7_1019900	9.25996	6.6711	0.720424
PF3D7_1138500	33.7472	24.3022	0.720125
PF3D7_1408200	10.9582	7.87872	0.718979
PF3D7_0520800	7.73686	5.56246	0.718956
PF3D7_0616000	8.43215	6.06158	0.718865
PF3D7_1309600	9.37504	6.72913	0.717771
PF3D7_1004300	24.4821	17.558	0.717177
PF3D7_1468100	33.5235	24.0276	0.716739
PF3D7_0110600	20.3087	14.5546	0.716668
PF3D7_0803800	72.2665	51.745	0.71603
PF3D7_1430000	7.20216	5.1441	0.714244
PF3D7_1440200,PF3D7_1440300	18.9428	13.5044	0.712904
PF3D7_0107000	14.8861	10.5982	0.711953
PF3D7_1446600	14.8861	10.5982	0.711953
PF3D7_1238300	28.6425	20.3839	0.711666
PF3D7_1405100	9.92704	7.06452	0.711644
PF3D7_1249800	8.68844	6.18299	0.711634
PF3D7_1406200	12.7491	9.06545	0.711066
PF3D7_1034800	10.1187	7.19268	0.71083
PF3D7_1127600	20.1944	14.3385	0.710024
PF3D7_1120800	56.8682	40.3028	0.708705
PF3D7_0501300	45.3684	32.1182	0.707942
PF3D7_0719300	14.7926	10.471	0.707854
PF3D7_1402400	7.61652	5.39044	0.70773
PF3D7_0830900	46.6417	33.0012	0.707547
PF3D7_0913300	10.6715	7.54414	0.706943
PF3D7_0909700	8.41839	5.9469	0.706418
PF3D7_0624400	8.43099	5.93825	0.704336
PF3D7_0323700	9.55851	6.73094	0.704183
PF3D7_0415500	48.6528	34.2503	0.703974
PF3D7_0606000	16.5896	11.6615	0.70294
PF3D7_1412100	8.93858	6.28298	0.702906
PF3D7_1308900	27.1386	19.0756	0.702896
PF3D7_1409600	10.4336	7.33102	0.702636
PF3D7_1437000	17.3518	12.1822	0.702071
PF3D7_1102400	11.1072	7.78899	0.701256
PF3D7_0110700	30.2054	21.1631	0.70064
PF3D7_1309300	16.2768	11.3925	0.699923
PF3D7_0106100	19.6052	13.7107	0.69934
PF3D7_0822800	15.4467	10.7823	0.698033
PF3D7_0422500	17.5504	12.2382	0.697317
PF3D7_1314700	14.7217	10.2598	0.696917
PF3D7_1103800	10.7845	7.51126	0.696487
PF3D7_1110400	78.8112	54.8516	0.695987
PF3D7_1233100	25.1804	17.5041	0.695148
PF3D7_1002400.1,PF3D7_1002400.2	131.554	91.4312	0.695009
PF3D7_1413400	8.44029	5.86543	0.694932
PF3D7_1244200	8.46926	5.88535	0.694907
PF3D7_0214100	24.9695	17.3499	0.694844
PF3D7_0611900	19.089	13.2521	0.694227
PF3D7_0826300	11.4227	7.92932	0.694172
PF3D7_0524600	12.8934	8.94416	0.693701
PF3D7_1328500	9.79081	6.77894	0.692378
PF3D7_1249400	18.0253	12.4763	0.692155
PF3D7_1437500	7.71113	5.33533	0.6919
PF3D7_0611800	17.9293	12.3834	0.69068
PF3D7_1324800	13.2606	9.15626	0.690486
PF3D7_0412100	8.12988	5.60983	0.690026
PF3D7_1466400	31.6175	21.8107	0.68983
PF3D7_1110500	7.88468	5.43894	0.689811
PF3D7_0304400	887.828	611.737	0.689026
PF3D7_1441400	24.5596	16.9077	0.688435
PF3D7_0715900	9.0873	6.25313	0.688117
PF3D7_0316400	15.5994	10.7326	0.688014
PF3D7_0507600	29.0939	20.012	0.687842
PF3D7_1119200	27.7748	19.0996	0.687659
PF3D7_0823300	45.7254	31.4345	0.687463
PF3D7_1470600	24.2481	16.6694	0.687452
PF3D7_0216700.1,PF3D7_0216700.2	9.7548	6.70238	0.687085
PF3D7_1301400	35.3164	24.2652	0.68708
PF3D7_0824800	7.77461	5.33999	0.68685
PF3D7_1104200	35.2539	24.2128	0.686812
PF3D7_0519500	13.7374	9.43021	0.686463
PF3D7_0726500	14.0691	9.64632	0.685639
PF3D7_1304900,PF3D7_1305000	44.4397	30.4608	0.685441
PF3D7_1448300	10.1447	6.95059	0.685145
PF3D7_1402800	16.5778	11.352	0.684771
PF3D7_0831400	263.055	180.062	0.684503
PF3D7_1008000	9.93638	6.79695	0.684047
PF3D7_1307800	20.4555	13.9884	0.683845
PF3D7_0921100	9.82641	6.7174	0.683607
PF3D7_1361200	13.655	9.32813	0.683129
PF3D7_1017000	11.325	7.73401	0.682915
PF3D7_1023400	19.4469	13.2786	0.682813
PF3D7_1233400	10.3229	7.04308	0.682277
PF3D7_0629400	12.968	8.83921	0.681617
PF3D7_0926100	8.48749	5.78233	0.681277
PF3D7_1249900	23.2571	15.8432	0.68122
PF3D7_1225500	8.54466	5.81552	0.680603
PF3D7_0530200	11.0338	7.50881	0.680528
PF3D7_1359600	30.8802	20.982	0.679465
PF3D7_1306900	10.7801	7.32256	0.679266
PF3D7_1469400	10.3071	6.99862	0.67901
PF3D7_0924100	7.71573	5.23859	0.678949
PF3D7_0529300	9.75564	6.62273	0.678862
PF3D7_0104800	8.09211	5.49065	0.678519
PF3D7_1008100	16.0897	10.9033	0.677657
PF3D7_1315900	15.6056	10.5732	0.677526
PF3D7_1107300	48.0884	32.5609	0.677105
PF3D7_1426000	799.961	541.594	0.677026
PF3D7_0716900	12.8398	8.68864	0.676696
PF3D7_1418900	9.43465	6.37546	0.675749
PF3D7_0504000	10.6985	7.2286	0.675665
PF3D7_0410800	7.96878	5.38231	0.675425
PF3D7_1451300	17.7596	11.9848	0.674835
PF3D7_1003800	22.6492	15.2816	0.674708
PF3D7_1429800	13.102	8.82574	0.673618
PF3D7_1245400	13.795	9.28722	0.673231
PF3D7_1353300	8.70739	5.86125	0.673135
PF3D7_0204900	8.67801	5.83629	0.672538
PF3D7_0303000	8.79882	5.90738	0.671383
PF3D7_1403100	7.65205	5.1365	0.671258
PF3D7_1425700	14.2647	9.57106	0.670961
PF3D7_1233900	15.3391	10.2818	0.6703
PF3D7_1207100	33.6848	22.5751	0.670187
PF3D7_0617200	158.976	106.457	0.669642
PF3D7_1217500	28.2624	18.9253	0.669628
PF3D7_0905900	17.1882	11.5069	0.669465
PF3D7_1017900	23.3782	15.6363	0.668841
PF3D7_0606600	15.0765	10.0806	0.66863
PF3D7_1455100	37.1393	24.8185	0.668254
PF3D7_1227200	8.47124	5.65873	0.667993
PF3D7_1358100	26.9381	17.9942	0.667983
PF3D7_1118100	18.9748	12.6697	0.667712
PF3D7_0109700	18.8454	12.5682	0.666911
PF3D7_0704600	19.4456	12.9674	0.666855
PF3D7_0306100	15.8806	10.5664	0.665365
PF3D7_0322400	10.1755	6.75735	0.66408
PF3D7_0108700	20.6773	13.7302	0.664023
PF3D7_0610200	17.4557	11.5772	0.663233
PF3D7_0804000	26.9676	17.8405	0.661553
PF3D7_1003100	8.26723	5.46623	0.661192
PF3D7_0923000	10.7553	7.11074	0.661138
PF3D7_0108300	53.167	35.1224	0.660605
PF3D7_0926700	9.61772	6.35055	0.660297
PF3D7_1229100	18.1297	11.9498	0.659128
PF3D7_0409800	26.2596	17.2803	0.658056
PF3D7_1011700	35.7066	23.4475	0.656671
PF3D7_0820000	15.4619	10.1394	0.655767
PF3D7_1367400	9.89572	6.48462	0.655295
PF3D7_1244000	8.44445	5.52918	0.654771
PF3D7_1365000	7.79427	5.1024	0.654635
PF3D7_0621900	17.3391	11.3436	0.654221
PF3D7_1136300	21.0786	13.7871	0.65408
PF3D7_1369500	8.24928	5.39268	0.653715
PF3D7_1029300	9.11809	5.94803	0.652333
PF3D7_1242600	9.10625	5.93715	0.651986
PF3D7_1117100	7.83096	5.10104	0.651394
PF3D7_0304200	14.2891	9.29977	0.65083
PF3D7_1414400	52.1499	33.9401	0.650818
PF3D7_1032500	17.0235	11.0666	0.650078
PF3D7_0201900	16.1629	10.5024	0.649784
PF3D7_1123000	9.70172	6.30325	0.649704
PF3D7_1214400	18.0554	11.7297	0.649651
PF3D7_0918000	7.90595	5.13307	0.649267
PF3D7_0907800	19.4953	12.6282	0.647756
PF3D7_1439700	7.75113	5.02054	0.647717
PF3D7_1415400	11.3031	7.31724	0.647366
PF3D7_0323500	18.9776	12.2805	0.647105
PF3D7_1137100	25.037	16.1922	0.646731
PF3D7_1352800	8.34672	5.39787	0.646706
PF3D7_0310200	20.4018	13.1893	0.646477
PF3D7_1404500	10.0307	6.48276	0.646292
PF3D7_0827300	8.8955	5.74831	0.646204
PF3D7_0727800	13.3391	8.6087	0.645373
PF3D7_1346400	11.4263	7.37199	0.645177
PF3D7_1371000	29.8632	19.2433	0.644382
PF3D7_0925200	13.9847	8.97992	0.642125
PF3D7_0826100	33.0304	21.205	0.641984
PF3D7_0305500	17.1925	11.0297	0.641541
PF3D7_1442400	16.7831	10.7659	0.641473
PF3D7_1025300	27.2775	17.4859	0.641037
PF3D7_0807800	65.3864	41.857	0.640148
PF3D7_0723400	28.3751	18.1614	0.640047
PF3D7_1366300	11.4636	7.33535	0.639882
PF3D7_1310500	23.7088	15.1397	0.638569
PF3D7_1333300	18.7626	11.9801	0.63851
PF3D7_1212500	9.99135	6.36344	0.636895
PF3D7_1116500	8.5458	5.43525	0.636014
PF3D7_1309200	8.42963	5.35538	0.635304
PF3D7_0310500	10.384	6.59657	0.635263
PF3D7_1020700	12.6463	8.021	0.634257
PF3D7_0706500	35.7307	22.6545	0.634035
PF3D7_0905800	12.2896	7.78221	0.633235
PF3D7_0317700	8.16007	5.16519	0.632984
PF3D7_0909400	19.4689	12.2722	0.630349
PF3D7_1372200	33.3013	20.9578	0.629339
PF3D7_0528100	33.1713	20.8508	0.62858
PF3D7_1449500	20.6506	12.9572	0.627449
PF3D7_1124400	21.8145	13.6866	0.627408
PF3D7_1019000	29.0448	18.2014	0.626666
PF3D7_0612100	35.0923	21.9805	0.626362
PF3D7_0306200	32.4825	20.3419	0.626242
PF3D7_0624600	40.2015	25.1629	0.625919
PF3D7_1419400	10.3291	6.44879	0.624332
PF3D7_0218600	12.5925	7.85332	0.623651
PF3D7_1343900	8.19449	5.10725	0.623254
PF3D7_1459600	8.17041	5.08789	0.622722
PF3D7_0629700	9.7185	6.03562	0.621044
PF3D7_1370300	59.9028	37.1786	0.620649
PF3D7_0623300	10.9505	6.77741	0.618913
PF3D7_1228800	11.7637	7.2763	0.618538
PF3D7_1213900	27.0244	16.6739	0.616994
PF3D7_0628200	18.14	11.1835	0.61651
PF3D7_0219300	30.2513	18.6008	0.614876
PF3D7_0305200	15.5192	9.52264	0.613604
PF3D7_1353200	38.7621	23.7693	0.61321
PF3D7_0924400	14.9316	9.15585	0.613186
PF3D7_0317000	54.5191	33.3599	0.611894
PF3D7_1022000	18.0588	11.0496	0.611868
PF3D7_0909300	58.7686	35.9378	0.611514
PF3D7_0212200	11.4609	6.97799	0.608852
PF3D7_1422100	10.5221	6.40478	0.608698
PF3D7_1120500	10.9121	6.64014	0.608512
PF3D7_1316900	16.9227	10.2927	0.608219
PF3D7_0515600	11.9711	7.27769	0.607938
PF3D7_1024800	19.3324	11.7307	0.60679
PF3D7_0412000	8.85986	5.36469	0.605505
PF3D7_1136600	16.0423	9.6929	0.604209
PF3D7_1235300	25.8641	15.6201	0.60393
PF3D7_0713900	17.0683	10.3068	0.603856
PF3D7_1241900	18.4771	11.115	0.601555
PF3D7_0801000	51.141	30.7494	0.601267
PF3D7_0804900	17.5726	10.5645	0.601192
PF3D7_1233600	9.35782	5.6258	0.601187
PF3D7_1352200	8.35966	5.0249	0.601089
PF3D7_0604500	44.2002	26.5412	0.600477
PF3D7_1127000	38.5602	23.1304	0.599852
PF3D7_0530000	48.64	29.1245	0.598777
PF3D7_1020400	8.90283	5.32955	0.598635
PF3D7_0806500	21.3414	12.7619	0.597988
PF3D7_1423700	46.1858	27.617	0.597954
PF3D7_1366500	16.8465	10.063	0.597335
PF3D7_1417000,PF3D7_1417200	17.889	10.6697	0.596439
PF3D7_1021900	40.0844	23.8976	0.596182
PF3D7_0212500	9.42751	5.6188	0.596
PF3D7_1032100	23.9127	14.2429	0.595621
PF3D7_0935900	41.9369	24.9626	0.595242
PF3D7_0424900	21.9034	13.0205	0.594451
PF3D7_1445100	15.3328	9.11275	0.59433
PF3D7_1431000	14.4406	8.53761	0.591223
PF3D7_0819600	27.6582	16.3299	0.590418
PF3D7_0423600	13.3811	7.89628	0.590107
PF3D7_1135400	48.2863	28.4622	0.589447
PF3D7_0828300	10.6175	6.24782	0.588445
PF3D7_1142400	13.183	7.7518	0.588015
PF3D7_0910100	9.88162	5.80572	0.587527
PF3D7_1244100	17.7344	10.4139	0.587215
PF3D7_1024200	18.0512	10.594	0.586886
PF3D7_0619200	14.761	8.64977	0.585988
PF3D7_1138800	15.4041	9.02488	0.585875
PF3D7_1414100	10.6639	6.2471	0.585818
PF3D7_0322100	25.4723	14.8952	0.584761
PF3D7_1447300	22.5468	13.1777	0.58446
PF3D7_1343000	220.788	128.841	0.583551
[truncated: 129 more rows]

## Sheet: Gene ontology up_ART treatment
Gene ontology and REVIGO performed on genes upregulated in Artemisinin treatment
term_ID	description	frequency	log10 p-value	uniqueness
GO:0003006	developmental process involved in reproduction	0.00296	-1.8709	0.964
GO:0007530	sex determination	0.00015	-1.8709	0.964
GO:0006839	mitochondrial transport	0.00182	-4.1018	0.79
GO:0007005	mitochondrion organization	0.00418	-2.7848	0.915
GO:0006996	organelle organization	0.03595	-1.3099	0.906
GO:0016043	cellular component organization	0.07239	-1.5572	0.905
GO:0008150	biological_process	1	-1.7679	1
GO:0009987	cellular process	0.6378	-1.8225	0.992
GO:0051179	localization	0.18495	-2.2545	0.982
GO:0030003	cellular cation homeostasis	0.00282	-2.0424	0.71
GO:0050801	ion homeostasis	0.00434	-1.835	0.738
GO:0055082	cellular chemical homeostasis	0.00376	-1.967	0.712
GO:0055080	cation homeostasis	0.00378	-1.835	0.735
GO:0055076	transition metal ion homeostasis	0.00197	-1.3996	0.743
GO:0055072	iron ion homeostasis	0.00141	-1.5728	0.746
GO:0046916	cellular transition metal ion homeostasis	0.0015	-1.3996	0.718
GO:0042592	homeostatic process	0.01661	-1.391	0.782
GO:0019725	cellular homeostasis	0.01253	-1.5826	0.723
GO:0006879	cellular iron ion homeostasis	0.0011	-1.5728	0.723
GO:0006873	cellular ion homeostasis	0.00324	-2.0424	0.709
GO:0098771	inorganic ion homeostasis	0.0041	-1.835	0.734
GO:0048878	chemical homeostasis	0.00543	-1.6718	0.769
GO:0051603	proteolysis involved in cellular protein catabolic process	0.00759	-2.4284	0.732
GO:1901575	organic substance catabolic process	0.04612	-1.3204	0.8
GO:0019941	modification-dependent protein catabolic process	0.00612	-1.7507	0.736
GO:0043632	modification-dependent macromolecule catabolic process	0.00627	-1.7507	0.771
GO:1901565	organonitrogen compound catabolic process	0.01195	-1.992	0.797
GO:0030163	protein catabolic process	0.00997	-2.2254	0.756
GO:0009057	macromolecule catabolic process	0.01953	-1.8392	0.796
GO:0044257	cellular protein catabolic process	0.00772	-2.4284	0.734
GO:0006511	ubiquitin-dependent protein catabolic process	0.00584	-1.8102	0.737
GO:0044248	cellular catabolic process	0.03266	-1.3631	0.793
GO:0044265	cellular macromolecule catabolic process	0.01268	-1.8882	0.764
GO:0043174	nucleoside salvage	0.00152	-1.3996	0.864
GO:0006166	purine ribonucleoside salvage	0.00108	-1.3996	0.867
GO:0043101	purine-containing compound salvage	0.00132	-1.3996	0.89
GO:0043603	cellular amide metabolic process	0.06879	-1.3787	0.911
GO:0019538	protein metabolic process	0.18489	-1.8624	0.897
GO:0035305	negative regulation of dephosphorylation	0.00021	-1.5728	0.786
GO:0032515	negative regulation of phosphoprotein phosphatase activity	4e-05	-1.5728	0.749
GO:0035303	regulation of dephosphorylation	0.00046	-1.3996	0.814
GO:0035304	regulation of protein dephosphorylation	0.00027	-1.3996	0.729
GO:0035308	negative regulation of protein dephosphorylation	7e-05	-1.5728	0.742
GO:0010923	negative regulation of phosphatase activity	0.00018	-1.5728	0.784
GO:0010921	regulation of phosphatase activity	0.00033	-1.3996	0.781
GO:0043666	regulation of phosphoprotein phosphatase activity	0.00016	-1.3996	0.733
GO:0036525	protein deglycation	0	-1.8709	0.898
GO:0015988	energy coupled proton transmembrane transport, against electrochemical gradient	0.0017	-1.967	0.72
GO:0015991	ATP hydrolysis coupled proton transport	0.00163	-1.967	0.716
GO:0099132	ATP hydrolysis coupled cation transmembrane transport	0.00729	-1.967	0.7
GO:0099131	ATP hydrolysis coupled ion transmembrane transport	0.00996	-1.967	0.694
GO:1902600	hydrogen ion transmembrane transport	0.01015	-1.358	0.679
GO:1901564	organonitrogen compound metabolic process	0.17886	-1.3552	0.923
GO:0006886	intracellular protein transport	0.01199	-3.4679	0.59
GO:0015031	protein transport	0.02251	-2.5314	0.603
GO:0043952	protein transport by the Sec complex	0.0012	-2.7602	0.671
GO:0070585	protein localization to mitochondrion	0.00116	-3.1188	0.672
GO:0071806	protein transmembrane transport	0.00525	-2.7848	0.633
GO:0046907	intracellular transport	0.01564	-2.8645	0.65
GO:0070727	cellular macromolecule localization	0.01561	-3.2634	0.616
GO:0072655	establishment of protein localization to mitochondrion	0.00116	-3.1188	0.665
GO:0006605	protein targeting	0.00694	-3.4479	0.608
GO:0042886	amide transport	0.00337	-2.4977	0.771
GO:0033365	protein localization to organelle	0.00609	-2.0219	0.637
GO:0034613	cellular protein localization	0.01546	-3.2634	0.607
GO:0015833	peptide transport	0.00298	-2.5144	0.729
GO:0006626	protein targeting to mitochondrion	0.00108	-3.1188	0.601
GO:0051649	establishment of localization in cell	0.01679	-2.8645	0.651
GO:0008104	protein localization	0.02626	-2.3843	0.632
GO:0045184	establishment of protein localization	0.02407	-2.4977	0.624
GO:0072594	establishment of protein localization to organelle	0.00492	-2.0978	0.631
GO:0000209	protein polyubiquitination	0.00066	-1.8709	0.858
GO:0032446	protein modification by small protein conjugation	0.00607	-1.6718	0.836
GO:0030091	protein repair	0.00068	-1.5728	0.876
GO:0006518	peptide metabolic process	0.05961	-1.5269	0.892
GO:0051641	cellular localization	0.02041	-2.6542	0.747
GO:0051262	protein tetramerization	0.00044	-1.8709	0.928
GO:0071702	organic substance transport	0.0498	-2.6495	0.716
GO:0055085	transmembrane transport	0.08916	-2.0847	0.698
GO:0051234	establishment of localization	0.17756	-2.5248	0.68
GO:0006810	transport	0.17616	-2.5447	0.674
GO:0090662	ATP hydrolysis coupled transmembrane transport	0.01001	-1.967	0.737
GO:0044267	cellular protein metabolic process	0.14293	-2.422	0.822
GO:0006508	proteolysis	0.05223	-1.578	0.856
GO:0071705	nitrogen compound transport	0.01767	-2.3687	0.745
GO:0044260	cellular macromolecule metabolic process	0.34276	-1.5198	0.87
GO:0051181	cofactor transport	0.00109	-1.3996	0.763
GO:0033036	macromolecule localization	0.0303	-2.1768	0.737
GO:0006835	dicarboxylic acid transport	0.00077	-1.8709	0.717
GO:0015740	C4-dicarboxylate transport	0.00037	-1.8709	0.719
GO:0015743	malate transport	0.00013	-1.8709	0.735
GO:0015742	alpha-ketoglutarate transport	1e-05	-1.8709	0.766

## Sheet: Gene ontology up_Temperature
Gene ontology and REVIGO performed on genes upregulated in Temperature stress
term_ID	description	frequency	log10 p-value	uniqueness
GO:0003006	developmental process involved in reproduction	0.00296	-1.5527	0.975
GO:0006886	intracellular protein transport	0.01199	-3.37	0.695
GO:0015031	protein transport	0.02251	-2.1754	0.704
GO:0071806	protein transmembrane transport	0.00525	-1.8903	0.721
GO:0070727	cellular macromolecule localization	0.01561	-3.1027	0.714
GO:0072655	establishment of protein localization to mitochondrion	0.00116	-2.2055	0.752
GO:0006605	protein targeting	0.00694	-3.1848	0.708
GO:0033365	protein localization to organelle	0.00609	-1.8924	0.731
GO:0006626	protein targeting to mitochondrion	0.00108	-2.2055	0.691
GO:0072594	establishment of protein localization to organelle	0.00492	-1.9879	0.726
GO:0070585	protein localization to mitochondrion	0.00116	-2.2055	0.758
GO:0046907	intracellular transport	0.01564	-2.591	0.739
GO:0034613	cellular protein localization	0.01546	-3.1027	0.708
GO:0051649	establishment of localization in cell	0.01679	-2.591	0.74
GO:0045184	establishment of protein localization	0.02407	-2.1341	0.72
GO:0008104	protein localization	0.02626	-1.9959	0.726
GO:0006979	response to oxidative stress	0.00575	-2.5224	0.942
GO:0008150	biological_process	1	-2.7446	1
GO:0008152	metabolic process	0.75387	-2.2133	0.996
GO:0009987	cellular process	0.6378	-4.2678	0.994
GO:0042823	pyridoxal phosphate biosynthetic process	0.00173	-3.1088	0.72
GO:0046184	aldehyde biosynthetic process	0.00188	-3.1088	0.818
GO:0042822	pyridoxal phosphate metabolic process	0.00173	-3.1088	0.749
GO:0042819	vitamin B6 biosynthetic process	0.00122	-2.3467	0.75
GO:1901617	organic hydroxy compound biosynthetic process	0.00383	-2.5224	0.873
GO:0072525	pyridine-containing compound biosynthetic process	0.00521	-2.5371	0.793
GO:0009056	catabolic process	0.0482	-1.5562	0.964
GO:0007005	mitochondrion organization	0.00418	-1.8903	0.923
GO:0009058	biosynthetic process	0.31611	-2.7293	0.956
GO:1901615	organic hydroxy compound metabolic process	0.00831	-2.1174	0.947
GO:0017144	drug metabolic process	0.00058	-1.7748	0.94
GO:0051186	cofactor metabolic process	0.03985	-1.8546	0.914
GO:0044237	cellular metabolic process	0.53061	-2.6612	0.913
GO:0006807	nitrogen compound metabolic process	0.38744	-2.5464	0.955
GO:0044248	cellular catabolic process	0.03266	-1.7247	0.834
GO:0046700	heterocycle catabolic process	0.01044	-1.412	0.82
GO:0044270	cellular nitrogen compound catabolic process	0.01045	-1.412	0.814
GO:1901575	organic substance catabolic process	0.04612	-1.6551	0.849
GO:0019439	aromatic compound catabolic process	0.01164	-1.4735	0.827
GO:1901361	organic cyclic compound catabolic process	0.01164	-1.412	0.839
GO:0008612	peptidyl-lysine modification to peptidyl-hypusine	0.00021	-1.5527	0.893
GO:0010467	gene expression	0.19671	-2.6226	0.898
GO:0071704	organic substance metabolic process	0.58357	-1.9247	0.953
GO:0006766	vitamin metabolic process	0.01228	-1.6085	0.889
GO:0019725	cellular homeostasis	0.01253	-1.9827	0.829
GO:0055082	cellular chemical homeostasis	0.00376	-1.369	0.839
GO:0042592	homeostatic process	0.01661	-1.6808	0.905
GO:0006873	cellular ion homeostasis	0.00324	-1.4403	0.839
GO:0030003	cellular cation homeostasis	0.00282	-1.4403	0.841
GO:0043170	macromolecule metabolic process	0.39491	-1.3369	0.915
GO:0030029	actin filament-based process	0.00398	-1.5195	0.906
GO:0044271	cellular nitrogen compound biosynthetic process	0.22502	-4.3096	0.767
GO:0036525	protein deglycation	0	-1.5527	0.936
GO:0045893	positive regulation of transcription, DNA-templated	0.00519	-1.5527	0.746
GO:0032786	positive regulation of DNA-templated transcription, elongation	0.00037	-1.5527	0.794
GO:1902680	positive regulation of RNA biosynthetic process	0.00521	-1.5527	0.746
GO:0051254	positive regulation of RNA metabolic process	0.00535	-1.5527	0.778
GO:0045935	positive regulation of nucleobase-containing compound metabolic process	0.006	-1.5527	0.786
GO:1903508	positive regulation of nucleic acid-templated transcription	0.00519	-1.5527	0.746
GO:0015988	energy coupled proton transmembrane transport, against electrochemical gradient	0.0017	-2.4063	0.764
GO:0072524	pyridine-containing compound metabolic process	0.01351	-2.0913	0.84
GO:0006839	mitochondrial transport	0.00182	-2.8779	0.842
GO:0006108	malate metabolic process	0.00088	-1.5527	0.869
GO:0032879	regulation of localization	0.00726	-1.4574	0.786
GO:0051049	regulation of transport	0.00529	-1.5019	0.78
GO:0060627	regulation of vesicle-mediated transport	0.00117	-1.5978	0.784
GO:0044267	cellular protein metabolic process	0.14293	-2.5587	0.852
GO:0031667	response to nutrient levels	0.00151	-2.1329	0.937
GO:0007584	response to nutrient	0.00026	-2.3467	0.93
GO:0009991	response to extracellular stimulus	0.00473	-1.6085	0.936
GO:0006561	proline biosynthetic process	0.00163	-1.5527	0.778
GO:0051641	cellular localization	0.02041	-2.3273	0.811
GO:0019538	protein metabolic process	0.18489	-2.0197	0.897
GO:0043603	cellular amide metabolic process	0.06879	-2.9088	0.862
GO:0000304	response to singlet oxygen	1e-05	-2.6397	0.944
GO:0007264	small GTPase mediated signal transduction	0.00485	-1.5195	0.853
GO:1901564	organonitrogen compound metabolic process	0.17886	-3.3527	0.872
GO:0010035	response to inorganic substance	0.00317	-1.9648	0.935
GO:0071702	organic substance transport	0.0498	-2.0097	0.787
GO:0090662	ATP hydrolysis coupled transmembrane transport	0.01001	-2.4063	0.796
GO:0071705	nitrogen compound transport	0.01767	-1.977	0.808
GO:0044260	cellular macromolecule metabolic process	0.34276	-1.9874	0.841
GO:0033036	macromolecule localization	0.0303	-1.7476	0.803
GO:0044283	small molecule biosynthetic process	0.05677	-1.879	0.788
GO:0034641	cellular nitrogen compound metabolic process	0.34137	-2.6195	0.837
GO:1901566	organonitrogen compound biosynthetic process	0.14064	-3.4496	0.773
GO:1901362	organic cyclic compound biosynthetic process	0.17871	-2.4543	0.799
GO:0006835	dicarboxylic acid transport	0.00077	-1.5527	0.768
GO:0009141	nucleoside triphosphate metabolic process	0.01605	-1.4735	0.766
GO:0009059	macromolecule biosynthetic process	0.19548	-1.6764	0.808
GO:0019438	aromatic compound biosynthetic process	0.16954	-1.7476	0.789
GO:0018130	heterocycle biosynthetic process	0.17388	-2.5158	0.782
GO:0055085	transmembrane transport	0.08916	-1.3268	0.774
GO:0034645	cellular macromolecule biosynthetic process	0.19291	-1.7064	0.77
GO:0006996	organelle organization	0.03595	-1.6381	0.917
GO:0015833	peptide transport	0.00298	-2.1546	0.798
GO:0030036	actin cytoskeleton organization	0.00381	-1.7097	0.867
GO:0051014	actin filament severing	0.00011	-1.5527	0.916
GO:0044249	cellular biosynthetic process	0.30048	-2.5478	0.79
GO:0000302	response to reactive oxygen species	0.00181	-2.3467	0.931
GO:0006518	peptide metabolic process	0.05961	-3.2502	0.806
GO:0006412	translation	0.05686	-2.654	0.735
GO:0043604	amide biosynthetic process	0.06374	-2.4401	0.779
GO:0043043	peptide biosynthetic process	0.0577	-2.6199	0.756
GO:1901292	nucleoside phosphate catabolic process	0.00187	-1.7046	0.754
GO:0009143	nucleoside triphosphate catabolic process	0.00042	-1.5527	0.779
GO:0034655	nucleobase-containing compound catabolic process	0.0076	-1.5389	0.793
GO:0015740	C4-dicarboxylate transport	0.00037	-1.5527	0.772
GO:0015743	malate transport	0.00013	-1.5527	0.786
GO:0015742	alpha-ketoglutarate transport	1e-05	-1.5527	0.812
GO:1901700	response to oxygen-containing compound	0.00503	-1.9648	0.933
GO:0007010	cytoskeleton organization	0.00786	-1.3745	0.92
GO:0046434	organophosphate catabolic process	0.00365	-1.5978	0.841
GO:0042816	vitamin B6 metabolic process	0.00123	-2.3467	0.78
GO:0009110	vitamin biosynthetic process	0.01167	-1.7097	0.763
GO:0042364	water-soluble vitamin biosynthetic process	0.0116	-1.7097	0.763
GO:0006767	water-soluble vitamin metabolic process	0.01215	-1.6085	0.858
GO:1901576	organic substance biosynthetic process	0.30365	-2.4938	0.809
GO:0043952	protein transport by the Sec complex	0.0012	-2.1329	0.751
GO:0007530	sex determination	0.00015	-1.5527	0.975
GO:0099131	ATP hydrolysis coupled ion transmembrane transport	0.00996	-2.4063	0.754
GO:0015991	ATP hydrolysis coupled proton transport	0.00163	-2.4063	0.761
GO:0099132	ATP hydrolysis coupled cation transmembrane transport	0.00729	-2.4063	0.759
GO:0098662	inorganic cation transmembrane transport	0.01858	-1.415	0.744
GO:0098655	cation transmembrane transport	0.0229	-1.415	0.745
GO:0098660	inorganic ion transmembrane transport	0.02317	-1.415	0.746
GO:1902600	hydrogen ion transmembrane transport	0.01015	-1.5019	0.728
GO:0009108	coenzyme biosynthetic process	0.01983	-1.9827	0.824
GO:0006732	coenzyme metabolic process	0.03111	-1.5665	0.877
GO:0051188	cofactor biosynthetic process	0.02763	-1.5941	0.818
GO:0042886	amide transport	0.00337	-2.1341	0.828
GO:0006560	proline metabolic process	0.00187	-1.5527	0.812
