# Supplementary material for: Histone acetyltransferase PfGCN5 regulates stress responsive and artemisinin resistance related genes in Plasmodium falciparum
Source: Sci Rep. 2021 Jan 13;11:852. doi: 10.1038/s41598-020-79539-w (PMC7806804; doi:10.1038/s41598-020-79539-w)
Supplement: Supplementary file 3 — Supplementary Information 3. [file 41598_2020_79539_MOESM3_ESM.xls]

## Sheet: Banding sites of PfGCN5 
# This file is generated by MACS version 2.1.1.20160309
# ARGUMENTS LIST:
# name = GCN5_peptide_control
# format = BAM
# ChIP-seq file = ['GCN5_peptide_control.bam']
# control file = ['control_input.bam']
# effective genome size = 2.40e+07
# band width = 300
# model fold = [5, 50]
# qvalue cutoff for narrow/strong regions = 5.00e-02
# qvalue cutoff for broad/weak regions = 1.00e-01
# Larger dataset will be scaled towards smaller dataset.
# Range for calculating regional lambda is: 1000 bps and 10000 bps
# Broad region calling is on
# Paired-End mode is off
Pf3D7_01_v3	start	end	length	pileup	#NAME?	fold_enrichment	#NAME?
Pf3D7_05_v3	1288364	1299211	10848	247.1	127.355	6.56328	124.314
Pf3D7_13_v3	1576758	1577171	414	212.91	95.4246	5.50161	92.7203
Pf3D7_14_v3	779231	781156	1926	215.02	95.6683	5.443	92.9543
Pf3D7_07_v3	1081203	1095887	14685	212.67	95.7245	5.33454	93.1119
Pf3D7_06_v3	860915	861964	1050	198.57	80.0336	4.88245	77.4755
Pf3D7_05_v3	1150133	1151427	1295	180.2	71.4914	4.81532	68.9885
Pf3D7_07_v3	111437	112285	849	185.86	74.2271	4.80956	71.7059
Pf3D7_12_v3	2112761	2113923	1163	178.74	70.3801	4.7765	67.8937
Pf3D7_14_v3	1546158	1546474	317	173.14	66.16	4.63578	63.7085
Pf3D7_11_v3	143236	143587	352	214.37	80.7179	4.62953	78.1614
Pf3D7_14_v3	777898	778375	478	187.83	72.3889	4.61257	69.9961
Pf3D7_02_v3	815984	816445	462	175	67.7454	4.5971	65.3311
Pf3D7_13_v3	1575195	1575562	368	191.37	72.9206	4.58794	70.4964
Pf3D7_04_v3	517579	518360	782	180.44	67.6958	4.58696	65.23
Pf3D7_07_v3	1317930	1319247	1318	183.71	69.2645	4.56763	66.8313
Pf3D7_05_v3	451158	451543	386	226.93	85.0598	4.55375	82.5178
Pf3D7_13_v3	2783005	2783950	946	195.93	73.4629	4.49957	70.9828
Pf3D7_13_v3	1631190	1631542	353	163.86	58.8528	4.34878	56.4916
Pf3D7_14_v3	1889269	1891301	2033	173.81	61.5968	4.26052	59.265
Pf3D7_11_v3	144731	145093	363	167.36	57.6745	4.1925	55.3489
Pf3D7_05_v3	1208241	1208587	347	201.91	68.4566	4.14364	66.0273
Pf3D7_13_v3	1523984	1524293	310	152.01	50.8368	4.0733	48.5504
Pf3D7_13_v3	2780203	2781803	1601	183.03	60.4637	3.99462	58.1394
Pf3D7_14_v3	2721126	2721489	364	152.1	49.3315	3.96261	47.0819
Pf3D7_12_v3	575144	576690	1547	147.83	46.9367	3.85049	44.7331
Pf3D7_14_v3	2948263	2952169	3907	172.96	59.1697	3.8223	57.0351
Pf3D7_08_v3	859135	859449	315	141.71	43.889	3.7993	41.6906
Pf3D7_07_v3	1348043	1348737	695	139.23	43.1344	3.73304	41.0245
Pf3D7_01_v3	473766	481047	7282	141.33	43.3308	3.63572	41.2341
Pf3D7_07_v3	670706	675176	4471	137.56	45.9165	3.56756	43.9827
Pf3D7_14_v3	781988	784621	2634	142.37	50.1078	3.53211	48.2809
Pf3D7_02_v3	811115	812405	1291	130.43	40.1816	3.49887	38.227
Pf3D7_09_v3	430651	431944	1294	126.76	32.9776	3.40095	30.8971
Pf3D7_07_v3	1396485	1397328	844	130.49	33.9371	3.39609	31.8398
Pf3D7_05_v3	36527	37283	757	131.68	33.3135	3.3775	31.2106
Pf3D7_11_v3	1925950	1932886	6937	134.25	37.4467	3.3584	35.4483
Pf3D7_06_v3	1338279	1339109	831	124.98	32.266	3.33538	30.2372
Pf3D7_06_v3	882566	883817	1252	127.03	41.2132	3.32201	39.4249
Pf3D7_14_v3	1844027	1845226	1200	123.39	30.6396	3.31147	28.6111
Pf3D7_13_v3	2800030	2806914	6885	132.14	36.5502	3.31134	34.5836
Pf3D7_13_v3	2268867	2270199	1333	122.97	30.6696	3.29832	28.6478
Pf3D7_07_v3	324531	328057	3527	127.08	38.353	3.29298	36.5212
Pf3D7_11_v3	226005	226480	476	139.3	35.3263	3.28137	33.2535
Pf3D7_01_v3	595306	596253	948	141.58	34.7082	3.2733	32.5829
Pf3D7_13_v3	2197825	2198111	287	126.33	32.2026	3.26958	30.1855
Pf3D7_05_v3	1300255	1302698	2444	123.55	35.3199	3.261	33.461
Pf3D7_04_v3	82503	83513	1011	126.36	30.9531	3.26089	28.9289
Pf3D7_10_v3	1622632	1623679	1048	178.19	42.8118	3.23896	40.5505
Pf3D7_12_v3	2228618	2229545	928	127.27	30.8194	3.22477	28.8084
Pf3D7_09_v3	58199	59047	849	131.76	31.5551	3.20203	29.5405
Pf3D7_03_v3	98917	102143	3227	118.98	37.6708	3.19392	35.9698
Pf3D7_06_v3	361033	361360	328	122.52	30.1581	3.1734	28.2006
Pf3D7_04_v3	469104	469977	874	120.62	29.3909	3.16508	27.4429
Pf3D7_13_v3	970253	972448	2196	119.41	28.7902	3.13664	26.864
Pf3D7_10_v3	1603134	1603902	769	121.91	28.0498	3.13653	26.0991
Pf3D7_03_v3	64899	65763	865	122.16	28.7299	3.12886	26.7876
Pf3D7_01_v3	90278	91216	939	119.41	27.3643	3.11216	25.4412
Pf3D7_01_v3	592104	593821	1718	126.1	28.9202	3.1119	26.9537
Pf3D7_07_v3	1402654	1403673	1020	119.94	27.903	3.07728	25.9897
Pf3D7_07_v3	328898	330465	1568	129.6	34.0553	3.0755	32.2399
Pf3D7_02_v3	889910	890722	813	120.42	27.2953	3.06693	25.3785
Pf3D7_08_v3	453928	454889	962	118.15	26.702	3.06336	24.8048
Pf3D7_06_v3	1341344	1343098	1755	131.6	30.1935	3.06115	28.2232
Pf3D7_03_v3	61606	62663	1058	113.69	25.5087	3.05086	23.6382
Pf3D7_14_v3	2981600	2982672	1073	115.66	30.164	3.04824	28.3882
Pf3D7_07_v3	30332	31215	884	129.37	29.5352	3.04515	27.5851
Pf3D7_04_v3	162532	163436	905	118.85	26.1015	3.04467	24.2045
Pf3D7_12_v3	2190578	2191492	915	113.15	25.2738	3.03838	23.411
Pf3D7_02_v3	57383	58209	827	115.68	25.8708	3.03201	23.9976
Pf3D7_02_v3	273761	274482	722	143.03	30.9968	3.02686	28.9729
Pf3D7_04_v3	69975	70905	931	120.19	27.0097	3.02099	25.1084
Pf3D7_07_v3	401672	403651	1980	115.9	26.071	3.01677	24.2054
Pf3D7_13_v3	2857256	2858012	757	119.03	26.2747	3.01112	24.3909
Pf3D7_14_v3	3279744	3280621	878	133.28	28.5131	3.00582	26.5465
Pf3D7_04_v3	603187	604215	1029	113.87	24.8277	2.99351	22.9818
Pf3D7_03_v3	529742	532121	2380	146.08	38.7858	2.99273	36.9312
Pf3D7_14_v3	3272871	3273818	948	122.95	26.3001	2.95179	24.4138
Pf3D7_04_v3	1022962	1024114	1153	112.41	24.8997	2.94425	23.0765
Pf3D7_14_v3	1407290	1407784	495	109.35	24.2748	2.93759	22.4752
Pf3D7_11_v3	48393	49272	880	114.46	24.5635	2.92969	22.7387
Pf3D7_09_v3	1474645	1475604	960	131.07	28.0491	2.92964	26.1232
Pf3D7_10_v3	474062	475963	1902	109.42	25.382	2.92868	23.5984
Pf3D7_03_v3	1019080	1019934	855	118.25	25.114	2.92828	23.2654
Pf3D7_02_v3	41533	42604	1072	130.8	27.6263	2.9274	25.7105
Pf3D7_14_v3	3276477	3277478	1002	121.05	25.6399	2.92014	23.7755
Pf3D7_11_v3	1574249	1574587	339	108.61	23.8398	2.91802	22.0504
Pf3D7_12_v3	2201727	2202676	950	128.88	27.2882	2.91791	25.4027
Pf3D7_13_v3	2264627	2267139	2513	109.82	25.336	2.91708	23.5702
Pf3D7_14_v3	27340	28207	868	116.47	24.0587	2.88621	22.2357
Pf3D7_10_v3	1600063	1601601	1539	126.37	26.5426	2.88295	24.6687
Pf3D7_11_v3	2015690	2016469	780	107.19	22.5447	2.87969	20.7779
Pf3D7_09_v3	1028555	1030170	1616	107.14	22.6451	2.87886	20.8815
Pf3D7_02_v3	48890	49873	984	120.47	24.1735	2.85791	22.3417
Pf3D7_06_v3	362527	363901	1375	107.01	21.6815	2.85773	19.9263
Pf3D7_03_v3	55419	56453	1035	119.97	24.2283	2.85602	22.4049
Pf3D7_04_v3	609493	610355	863	117.7	24.172	2.85393	22.3519
Pf3D7_06_v3	1333226	1334020	795	107.3	22.2683	2.84655	20.5136
Pf3D7_06_v3	1368089	1369046	958	136.18	27.06	2.84572	25.1471
Pf3D7_08_v3	1444595	1446486	1892	114.53	25.3533	2.84443	23.5977
Pf3D7_04_v3	63078	64177	1100	125.78	25.1458	2.84303	23.2894
Pf3D7_07_v3	1408952	1409925	974	127.56	25.4855	2.84022	23.6196
Pf3D7_08_v3	860415	862421	2007	116.26	22.6201	2.8398	20.8216
Pf3D7_11_v3	368014	368832	819	120.76	23.4349	2.83685	21.6201
Pf3D7_02_v3	907909	908820	912	126.7	25.5719	2.83589	23.7089
Pf3D7_08_v3	1160227	1161293	1067	106.5	21.8397	2.8352	20.1066
Pf3D7_06_v3	1326907	1327865	959	135.17	26.987	2.83395	25.08
Pf3D7_05_v3	1099687	1099994	308	105.36	22.1837	2.8315	20.4508
Pf3D7_09_v3	61363	62339	977	117.19	23.5205	2.82596	21.7176
Pf3D7_10_v3	1625988	1626803	816	136.71	26.5989	2.82506	24.6924
Pf3D7_13_v3	1040211	1043193	2983	105.16	21.3851	2.82494	19.6507
Pf3D7_12_v3	2214988	2216045	1058	125.57	25.5501	2.81882	23.7085
Pf3D7_05_v3	1326576	1327408	833	130.35	26.1847	2.81641	24.3219
Pf3D7_06_v3	38758	39593	836	119.82	24.3394	2.8043	22.5303
Pf3D7_10_v3	1581533	1584436	2904	115.45	24.1876	2.80423	22.3987
Pf3D7_07_v3	562933	564717	1785	106.52	21.6285	2.80062	19.8938
Pf3D7_07_v3	62204	63221	1018	135.54	27.1606	2.79637	25.273
Pf3D7_12_v3	2225049	2225929	881	107.19	21.5515	2.79488	19.8209
Pf3D7_13_v3	72655	74348	1694	120.42	25.8132	2.79033	24.0238
Pf3D7_11_v3	2006967	2007842	876	104.91	20.9979	2.78706	19.2738
Pf3D7_04_v3	981992	983410	1419	104.27	21.3628	2.78698	19.6508
Pf3D7_04_v3	59806	60853	1048	127.7	25.1302	2.78627	23.2862
Pf3D7_07_v3	1399360	1400517	1158	105.34	21.2819	2.78253	19.5638
Pf3D7_10_v3	1616080	1617131	1052	188.81	36.078	2.7817	33.9461
Pf3D7_01_v3	604453	605579	1127	132.66	26.0863	2.78155	24.2147
Pf3D7_14_v3	20938	21938	1001	119.08	22.8776	2.7814	21.0867
Pf3D7_02_v3	886797	888372	1576	119.03	24.2597	2.78036	22.4727
Pf3D7_07_v3	75974	76809	836	114.71	21.9686	2.77699	20.2018
Pf3D7_13_v3	2869194	2870137	944	112.95	22.796	2.77465	21.0452
Pf3D7_14_v3	1673439	1674012	574	118.07	24.1816	2.77221	22.4081
Pf3D7_08_v3	56320	57417	1098	120.41	23.6916	2.77128	21.8925
Pf3D7_09_v3	1436692	1437579	888	117.14	25.2064	2.7705	23.464
Pf3D7_04_v3	78680	80396	1717	109.58	21.5802	2.76155	19.854
Pf3D7_14_v3	3286050	3286940	891	121.47	23.4513	2.75943	21.6518
Pf3D7_07_v3	40203	41240	1038	111.46	21.6038	2.75759	19.8672
Pf3D7_10_v3	360684	362023	1340	106.87	21.1146	2.75226	19.4124
Pf3D7_09_v3	175896	177352	1457	102.33	20.8759	2.75091	19.1882
Pf3D7_08_v3	450805	451837	1033	116.4	22.9343	2.75017	21.1662
Pf3D7_14_v3	17510	18353	844	109.48	21.725	2.7462	19.9947
Pf3D7_13_v3	2859768	2861504	1737	115.16	22.5654	2.74566	20.8153
Pf3D7_06_v3	15105	16136	1032	137.85	25.713	2.74333	23.8326
Pf3D7_06_v3	1330000	1330955	956	103.41	19.6862	2.73869	17.995
Pf3D7_14_v3	150161	150664	504	114.85	23.5737	2.73768	21.8313
Pf3D7_10_v3	51455	52297	843	113.15	22.2669	2.7365	20.5199
Pf3D7_02_v3	893167	894252	1086	110.26	21.6595	2.73563	19.9318
Pf3D7_05_v3	712715	713514	800	106.59	21.7083	2.73456	20.0057
Pf3D7_10_v3	1619332	1620214	883	176.95	32.7109	2.7319	30.6496
Pf3D7_05_v3	68856	70102	1247	133.6	22.404	2.72588	20.6745
Pf3D7_10_v3	1609384	1610380	997	129.28	24.0233	2.72499	22.2048
Pf3D7_06_v3	1336424	1337409	986	109.6	21.2355	2.7217	19.5109
Pf3D7_10_v3	1335220	1336283	1064	112.27	20.8968	2.72009	19.1618
Pf3D7_12_v3	764470	765048	579	118.42	22.0058	2.71882	20.2517
Pf3D7_08_v3	1284587	1289229	4643	106.62	21.5725	2.71608	19.8907
Pf3D7_04_v3	85657	86597	941	106.96	19.8931	2.71368	18.1941
Pf3D7_12_v3	2234814	2235705	892	120.04	22.4222	2.70784	20.6542
Pf3D7_13_v3	1416551	1417349	799	109.11	21.833	2.70629	20.1295
Pf3D7_09_v3	73828	75633	1806	106.65	22.2661	2.70618	20.586
Pf3D7_10_v3	1635858	1636701	844	133.06	25.3563	2.70335	23.5143
Pf3D7_06_v3	444270	446052	1783	103.41	21.5141	2.70334	19.8544
Pf3D7_04_v3	559501	560338	838	110.65	20.7052	2.6954	18.9935
Pf3D7_13_v3	2854564	2855277	714	110.1	21.2995	2.69174	19.6053
Pf3D7_13_v3	65613	66602	990	105.69	19.8516	2.69002	18.168
Pf3D7_02_v3	32983	33926	944	123.21	23.4313	2.68871	21.6578
Pf3D7_11_v3	70122	74185	4064	111.65	21.1574	2.68805	19.447
Pf3D7_02_v3	66738	67541	804	109.01	21.5396	2.68746	19.8826
Pf3D7_10_v3	1629161	1629984	824	107.49	19.9287	2.68503	18.2373
Pf3D7_05_v3	569226	569889	664	99.78	18.8865	2.68229	17.2389
Pf3D7_04_v3	1152492	1154074	1583	104.56	19.4107	2.6815	17.7396
Pf3D7_05_v3	33084	34833	1750	120.58	22.8198	2.67763	21.0648
Pf3D7_14_v3	3266367	3267313	947	117.33	21.0883	2.67521	19.3515
Pf3D7_09_v3	66862	68567	1706	125.81	22.4677	2.67109	20.6924
Pf3D7_11_v3	1165167	1166248	1082	105.86	19.5026	2.66574	17.8302
Pf3D7_08_v3	1373572	1374855	1284	211.53	34.3782	2.65832	32.3728
Pf3D7_11_v3	44532	46812	2281	124.23	23.165	2.65793	21.4062
Pf3D7_09_v3	45853	46967	1115	117.54	21.3668	2.65381	19.6386
Pf3D7_06_v3	670012	670970	959	112.73	22.2415	2.64717	20.5409
Pf3D7_12_v3	30112	31035	924	119.88	21.2274	2.64612	19.4881
Pf3D7_01_v3	60032	60921	890	109.51	19.8628	2.64344	18.1745
Pf3D7_14_v3	14195	15152	958	126.79	22.3136	2.63899	20.5455
Pf3D7_07_v3	602454	603333	880	98.11	18.1502	2.6386	16.523
Pf3D7_07_v3	1382655	1383474	820	115.05	20.5747	2.63807	18.8668
Pf3D7_12_v3	2218713	2219517	805	108.7	21.4572	2.63807	19.7856
Pf3D7_11_v3	227395	228970	1576	101.48	20.0349	2.63713	18.3987
Pf3D7_08_v3	1031001	1033546	2546	106.84	20.1528	2.63702	18.5086
Pf3D7_02_v3	296822	297331	510	97.98	18.3108	2.63513	16.6985
Pf3D7_04_v3	117096	117674	579	97.88	17.8321	2.62934	16.2182
Pf3D7_08_v3	1022586	1023554	969	99.28	17.5874	2.62288	15.9637
Pf3D7_09_v3	1027233	1027631	399	97.52	18.1715	2.62047	16.5644
Pf3D7_09_v3	33609	34556	948	121.74	21.9858	2.61481	20.2461
Pf3D7_09_v3	49550	50702	1153	124.88	21.4936	2.61083	19.7439
Pf3D7_06_v3	340254	340906	653	101.53	18.9876	2.6056	17.3743
Pf3D7_08_v3	52830	53701	872	121.76	21.1053	2.60505	19.3712
Pf3D7_14_v3	259037	260008	972	101.84	18.1713	2.60438	16.5435
Pf3D7_13_v3	1044674	1045865	1192	105.1	20.4835	2.60433	18.8695
Pf3D7_11_v3	76855	77810	956	136.24	23.719	2.60408	21.9176
Pf3D7_11_v3	2018799	2019695	897	96.76	18.0666	2.6026	16.4738
Pf3D7_10_v3	1404311	1405098	788	108.43	19.7995	2.59627	18.1583
Pf3D7_04_v3	167322	171664	4343	99.12	18.946	2.59538	17.3462
Pf3D7_01_v3	563721	564591	871	131.29	22.9567	2.5933	21.1839
Pf3D7_11_v3	1168904	1170186	1283	96.31	18.3347	2.59058	16.7523
Pf3D7_09_v3	903316	904485	1170	96.28	17.711	2.58945	16.1102
Pf3D7_06_v3	32008	32963	956	127.88	21.7686	2.58556	20.0104
Pf3D7_04_v3	174672	176108	1437	107.05	25.3653	2.58445	23.8745
Pf3D7_14_v3	11056	11936	881	117.47	20.4335	2.58415	18.7339
Pf3D7_10_v3	1587358	1588620	1263	102.58	17.8805	2.58173	16.2612
Pf3D7_07_v3	552304	559232	6929	109.81	19.9324	2.57869	18.2871
Pf3D7_09_v3	1349745	1351534	1790	95.83	19.0147	2.5778	17.4374
Pf3D7_13_v3	2878181	2879117	937	118.98	20.2436	2.57676	18.5414
Pf3D7_14_v3	2557236	2563182	5947	97.08	19.3151	2.5739	17.7608
Pf3D7_04_v3	967313	968239	927	187.38	30.7231	2.56847	28.6956
Pf3D7_08_v3	403088	403703	616	97.37	16.7055	2.56108	15.1232
Pf3D7_03_v3	1015938	1016957	1020	111.14	19.2729	2.55657	17.6167
Pf3D7_13_v3	54081	55035	955	137.37	23.2482	2.55651	21.4627
Pf3D7_01_v3	62154	63199	1046	121.83	20.9807	2.55622	19.2601
Pf3D7_07_v3	525143	526024	882	96.6	16.5194	2.55432	14.9369
Pf3D7_10_v3	1062247	1063244	998	107.08	18.2872	2.55323	16.6653
Pf3D7_14_v3	1930243	1931059	817	101.97	17.9019	2.55259	16.2996
Pf3D7_04_v3	73347	74117	771	101.96	17.1915	2.5522	15.586
Pf3D7_08_v3	687337	688100	764	102.83	18.4988	2.54994	16.8954
Pf3D7_06_v3	26711	27756	1046	121.47	20.0726	2.54917	18.3686
Pf3D7_13_v3	47746	48731	986	132.38	21.9159	2.54543	20.154
Pf3D7_14_v3	1544656	1545286	631	94.61	17.203	2.54541	15.6481
Pf3D7_14_v3	1263853	1264515	663	120.44	21.4972	2.54437	19.8033
Pf3D7_09_v3	77934	78874	941	101.75	16.95	2.53782	15.3457
Pf3D7_11_v3	1458222	1463014	4793	101.26	21.6472	2.52693	20.1347
Pf3D7_07_v3	409942	411462	1521	97.06	17.9602	2.52622	16.4046
Pf3D7_10_v3	1639455	1640486	1032	130.91	21.6801	2.52593	19.9367
Pf3D7_05_v3	603845	604069	225	93.83	16.1005	2.52445	14.5504
Pf3D7_11_v3	2021739	2023516	1778	118.46	20.2031	2.52357	18.5258
Pf3D7_13_v3	2881871	2882882	1012	126.93	20.6532	2.51474	18.9348
Pf3D7_03_v3	434463	435391	929	123.8	21.6001	2.51215	19.8958
Pf3D7_03_v3	368475	370835	2361	93.32	18.7444	2.51089	17.2496
Pf3D7_04_v3	557391	557640	250	98.48	16.7173	2.50919	15.1675
Pf3D7_04_v3	1146643	1147206	564	101.96	17.3853	2.5073	15.8052
Pf3D7_08_v3	821382	821913	532	106.57	19.0664	2.50662	17.4605
Pf3D7_14_v3	3000287	3002330	2044	127.61	23.5735	2.5055	21.8505
Pf3D7_12_v3	1259690	1262120	2431	96.55	17.72	2.50161	16.1733
Pf3D7_13_v3	2710881	2711325	445	92.88	16.7583	2.49917	15.2333
Pf3D7_14_v3	2329902	2331958	2057	92.84	16.0519	2.49821	14.5131
Pf3D7_14_v3	34265	35399	1135	95.4	17.0424	2.49767	15.5113
Pf3D7_06_v3	738322	739095	774	114.7	19.9607	2.49635	18.3376
Pf3D7_04_v3	1118876	1121964	3089	94.49	17.4141	2.49335	15.8894
Pf3D7_04_v3	89349	90167	819	110.9	19.8501	2.49312	18.2764
Pf3D7_10_v3	1153292	1154427	1136	92.69	15.3849	2.49238	13.8483
Pf3D7_01_v3	362853	363887	1035	92.72	15.5481	2.49106	14.0178
Pf3D7_09_v3	55065	55881	817	99.64	16.1657	2.48962	14.6065
Pf3D7_10_v3	637736	638960	1225	92.4	15.0499	2.48651	13.5125
Pf3D7_03_v3	1027970	1028910	941	124.42	21.5326	2.48565	19.8369
Pf3D7_05_v3	177510	178533	1024	92.34	16.3377	2.48453	14.8261
Pf3D7_02_v3	904808	905744	937	104.22	16.9604	2.48306	15.3698
Pf3D7_14_v3	101881	102425	545	129.63	21.2861	2.4829	19.5762
Pf3D7_05_v3	653970	655271	1302	92.25	14.8357	2.48254	13.298
Pf3D7_02_v3	62674	64306	1633	92.19	16.114	2.48079	14.5914
Pf3D7_12_v3	1983577	1984261	685	91.94	15.3674	2.47423	13.8424
Pf3D7_06_v3	1314109	1315384	1276	102.11	17.8117	2.47215	16.2483
Pf3D7_10_v3	1606116	1606937	822	106.89	17.6737	2.47136	16.086
Pf3D7_11_v3	247441	249036	1596	92.92	15.8802	2.47101	14.3564
Pf3D7_12_v3	449340	450021	682	103.15	18.7503	2.46584	17.1827
Pf3D7_09_v3	240543	242857	2315	91.59	15.3765	2.46502	13.8611
Pf3D7_04_v3	1170258	1171156	899	120.96	19.3475	2.46421	17.6871
Pf3D7_02_v3	317705	321085	3381	93.24	16.9911	2.46353	15.4721
Pf3D7_04_v3	101519	102050	532	114.98	18.6542	2.46045	17.0191
Pf3D7_06_v3	55084	62993	7910	108.63	19.4204	2.46028	17.8247
Pf3D7_13_v3	57142	58162	1021	108.19	17.2853	2.45649	15.6899
Pf3D7_03_v3	329834	331277	1444	96.13	16.29	2.45478	14.7546
Pf3D7_02_v3	311496	311972	477	91.63	15.7732	2.45466	14.2698
Pf3D7_09_v3	42991	43783	793	111.74	17.6643	2.45374	16.0488
Pf3D7_03_v3	403687	405473	1787	91.28	16.0176	2.45316	14.5092
Pf3D7_10_v3	1632662	1633657	996	110.77	17.7035	2.45294	16.0979
Pf3D7_14_v3	970932	972908	1977	106.01	18.443	2.45255	16.8649
Pf3D7_01_v3	81708	82844	1137	115.22	18.7431	2.45237	17.117
Pf3D7_12_v3	1595883	1598575	2693	110.53	21.7777	2.45049	20.2091
Pf3D7_02_v3	54260	54982	723	110.01	17.6018	2.44996	16.0024
Pf3D7_12_v3	1857711	1860903	3193	108.74	21.9429	2.44134	20.5039
Pf3D7_13_v3	507883	509624	1742	92.99	15.0944	2.43892	13.5773
Pf3D7_14_v3	2755165	2756304	1140	92.14	15.3593	2.43753	13.868
Pf3D7_05_v3	1101169	1112260	11092	95.68	17.73	2.43749	16.244
Pf3D7_11_v3	89439	90640	1202	97.17	16.5219	2.4368	15.006
Pf3D7_02_v3	899628	900434	807	101.19	16.41	2.43644	14.8638
Pf3D7_07_v3	1163101	1163744	644	93.63	14.6299	2.435	13.1211
Pf3D7_07_v3	123774	124558	785	109.22	20.7926	2.43299	19.2233
Pf3D7_06_v3	35452	36340	889	140.55	21.6921	2.43096	19.9499
Pf3D7_04_v3	730683	731231	549	90.31	14.6534	2.43077	13.1548
Pf3D7_08_v3	382482	382818	337	90.47	14.7267	2.42914	13.2363
Pf3D7_13_v3	2787972	2788969	998	122.46	21.3229	2.42798	19.6808
Pf3D7_10_v3	1344491	1346872	2382	99.67	16.4716	2.42761	14.9543
Pf3D7_08_v3	830734	831200	467	90.21	14.8393	2.42353	13.3524
Pf3D7_01_v3	39040	39900	861	122.75	19.2431	2.42313	17.5853
Pf3D7_06_v3	74258	74483	226	90.23	14.323	2.4179	12.8349
Pf3D7_12_v3	32625	41795	9171	100	16.2284	2.41711	14.7011
Pf3D7_13_v3	2826924	2827246	323	111.81	17.6466	2.4171	16.0521
Pf3D7_05_v3	1242704	1243120	417	91.14	15.3512	2.41604	13.8725
Pf3D7_03_v3	1002867	1004396	1530	113.24	19.3169	2.4151	17.7261
Pf3D7_04_v3	156096	156915	820	95.46	15.1077	2.41498	13.5966
Pf3D7_11_v3	761875	762756	882	94.52	15.6403	2.41489	14.1482
Pf3D7_13_v3	1214921	1215655	735	89.96	13.9562	2.414	12.4622
Pf3D7_13_v3	1482352	1482814	463	94.59	14.8351	2.41328	13.3278
Pf3D7_06_v3	747682	748834	1153	89.65	14.9054	2.41301	13.4261
Pf3D7_12_v3	1540917	1542467	1551	94.55	17.1163	2.40707	15.6354
Pf3D7_10_v3	44791	45888	1098	105.27	16.7019	2.40477	15.1397
Pf3D7_03_v3	397980	400454	2475	111.93	21.127	2.4043	19.5397
Pf3D7_10_v3	1427470	1428041	572	91.82	14.3587	2.40344	12.8706
Pf3D7_12_v3	1527505	1527797	293	89.38	14.2267	2.40298	12.7495
Pf3D7_05_v3	796181	797463	1283	89.4	15.436	2.40187	13.9789
Pf3D7_11_v3	1060227	1060768	542	95.78	15.1215	2.40008	13.6148
Pf3D7_01_v3	50530	51541	1012	106.36	16.2377	2.39975	14.673
Pf3D7_02_v3	187300	187763	464	89.1	14.2872	2.39848	12.8144
Pf3D7_13_v3	1077745	1078491	747	107.68	16.9433	2.39671	15.3812
Pf_M76611	22564	34247	11684	199.23	30.1649	2.39642	28.2385
Pf3D7_11_v3	358185	359805	1621	91.32	16.2654	2.39475	14.8126
Pf3D7_07_v3	1414740	1415323	584	121.16	18.7306	2.39463	17.1061
Pf3D7_09_v3	214648	215034	387	172.16	27.4051	2.39457	25.5685
Pf3D7_05_v3	857030	858423	1394	96.26	15.6834	2.39334	14.1809
Pf3D7_14_v3	974367	975394	1028	90.09	14.8355	2.38868	13.3805
Pf3D7_11_v3	63294	64653	1360	118.81	18.5508	2.38656	16.943
Pf3D7_12_v3	43893	44885	993	107.81	16.236	2.38567	14.6671
Pf3D7_12_v3	26336	27401	1066	123.57	18.2336	2.38388	16.596
Pf3D7_04_v3	322156	324604	2449	89.17	14.2117	2.38276	12.7413
Pf3D7_08_v3	1427159	1428076	918	98.54	14.6816	2.38088	13.1678
Pf3D7_11_v3	93258	99740	6483	109.29	17.3243	2.37858	15.7645
Pf3D7_12_v3	2222054	2222824	771	104.96	16.7888	2.37415	15.2799
Pf3D7_08_v3	656783	657561	779	98.1	14.7176	2.37284	13.2029
Pf3D7_07_v3	36929	37771	843	94.21	14.0221	2.36845	12.5322
Pf3D7_14_v3	1236676	1237089	414	105.62	16.1948	2.36653	14.6629
Pf3D7_13_v3	534861	535106	246	87.86	13.5361	2.36451	12.0817
Pf3D7_13_v3	2130544	2130857	314	92.73	14.3369	2.36399	12.8589
Pf3D7_12_v3	1159	9648	8490	105.16	15.9418	2.36312	14.4131
Pf3D7_09_v3	809855	811103	1249	120.25	19.3297	2.36189	17.7265
Pf3D7_06_v3	1302192	1311465	9274	106.46	17.1535	2.3592	15.6183
Pf3D7_11_v3	235696	236489	794	91.05	13.6531	2.35882	12.1862
Pf3D7_06_v3	555360	558153	2794	113.59	24.8786	2.3581	23.4239
Pf3D7_13_v3	1382863	1383303	441	87.49	13.891	2.35581	12.4497
Pf3D7_08_v3	1411411	1412047	637	87.49	13.2797	2.35567	11.8239
Pf3D7_12_v3	2238423	2239392	970	120.88	18.5526	2.35466	16.9405
Pf3D7_02_v3	874083	875444	1362	106.93	17.0695	2.35291	15.5429
Pf3D7_09_v3	39713	40716	1004	118.78	17.6123	2.35256	16.0054
Pf3D7_14_v3	427205	428549	1345	87.4	12.8591	2.3518	11.3985
Pf3D7_03_v3	52296	53110	815	104.74	16.0975	2.34883	14.5704
Pf3D7_07_v3	59328	60172	845	105.95	15.3504	2.34411	13.8118
Pf3D7_10_v3	48066	49136	1071	121.89	17.4078	2.34394	15.7996
Pf3D7_14_v3	3282937	3283754	818	94.66	15.409	2.34349	13.9629
Pf3D7_01_v3	65817	66799	983	120.36	18.0338	2.34296	16.4278
Pf3D7_09_v3	70771	71677	907	99	15.0885	2.3426	13.5855
Pf3D7_11_v3	131638	131991	354	92.95	14.1398	2.34189	12.6737
Pf3D7_06_v3	51273	52761	1489	97.58	15.6271	2.3412	14.1509
Pf3D7_12_v3	2208124	2209015	892	101.93	15.4116	2.33905	13.9015
Pf3D7_06_v3	1371804	1372830	1027	118.29	17.0997	2.33838	15.5074
Pf3D7_07_v3	52057	53507	1451	113.53	17.3098	2.33384	15.7537
Pf3D7_06_v3	1078940	1081310	2371	86.81	13.7459	2.33371	12.3146
Pf3D7_07_v3	33611	34523	913	87.69	12.6931	2.33169	11.2448
Pf3D7_09_v3	1128915	1129866	952	86.59	14.5904	2.3292	13.177
Pf3D7_13_v3	2871031	2873622	2592	97.69	14.9069	2.32828	13.4337
Pf3D7_14_v3	297556	298821	1266	86.44	13.3677	2.32792	11.9417
Pf3D7_02_v3	38342	39131	790	90.04	13.3038	2.3267	11.856
Pf3D7_12_v3	1931984	1932561	578	86.38	13.119	2.32608	11.6832
Pf3D7_05_v3	1318041	1320008	1968	95.46	15.4827	2.32384	14.0408
Pf3D7_13_v3	1184217	1184939	723	86.33	13.3979	2.32301	11.9708
Pf3D7_06_v3	1347557	1348524	968	106.91	15.2643	2.32295	13.7304
Pf3D7_06_v3	754353	754823	471	100.99	14.7733	2.32119	13.273
Pf3D7_11_v3	66673	67667	995	109.74	15.9919	2.32117	14.4469
Pf3D7_12_v3	988686	991152	2467	90.05	13.3859	2.32032	11.9322
Pf3D7_03_v3	1022195	1022986	792	106.95	15.2955	2.32015	13.7736
Pf3D7_13_v3	2864081	2864870	790	95.41	14.4537	2.31876	12.9917
Pf3D7_04_v3	329204	330157	954	91.87	13.6226	2.31833	12.1746
Pf3D7_06_v3	358376	360189	1814	87.62	13.682	2.31396	12.2519
Pf3D7_12_v3	79722	80002	281	85.9	12.7103	2.31344	11.2851
Pf3D7_04_v3	697928	698472	545	85.91	13.593	2.31098	12.1822
Pf3D7_06_v3	551055	551565	511	96.79	14.5504	2.31085	13.0776
Pf3D7_14_v3	1216636	1217027	392	85.73	13.1586	2.30903	11.7475
Pf3D7_07_v3	1385792	1386602	811	100.38	14.3496	2.30606	12.8715
Pf3D7_10_v3	1436455	1439484	3030	136.6	19.7372	2.30389	18.0824
Pf3D7_11_v3	1277756	1278279	524	111.36	16.2982	2.30104	14.768
Pf3D7_14_v3	7235	8248	1014	119.22	17.4119	2.30017	15.8314
Pf3D7_02_v3	913542	914464	923	119.8	16.6418	2.29885	15.0632
Pf3D7_07_v3	988901	990976	2076	85.53	13.4426	2.29645	12.0478
Pf3D7_04_v3	422086	422770	685	87.05	13.3881	2.29334	11.9839
Pf3D7_11_v3	936172	938029	1858	88.91	14.4876	2.29252	13.0793
Pf3D7_13_v3	30566	31570	1005	119.89	16.9504	2.29244	15.3713
Pf3D7_02_v3	177166	177914	749	86.29	13.694	2.29008	12.294
Pf3D7_13_v3	1674304	1676597	2294	85.23	13.7093	2.28663	12.3113
Pf3D7_07_v3	447684	448466	783	98.63	15.2388	2.28567	13.7778
Pf3D7_11_v3	603338	606096	2759	102.88	14.9869	2.2841	13.5067
Pf3D7_09_v3	1497941	1503465	5525	123.83	17.0967	2.28308	15.5315
Pf3D7_11_v3	1155068	1155337	270	86.46	12.423	2.28163	11.0081
Pf3D7_01_v3	53844	54765	922	119.89	15.9261	2.28063	14.3544
Pf3D7_12_v3	2002119	2003929	1811	84.75	12.7138	2.27678	11.3257
Pf3D7_11_v3	317871	318779	909	84.49	12.0109	2.27597	10.6006
Pf3D7_12_v3	1729102	1729883	782	93.23	13.0046	2.27566	11.5557
Pf3D7_03_v3	221376	223402	2027	146.49	19.7293	2.27501	18.0664
Pf3D7_12_v3	526610	528180	1571	96.69	13.5121	2.27495	12.0659
Pf3D7_12_v3	1458538	1458863	326	84.42	12.2129	2.27395	10.8135
Pf3D7_07_v3	240330	242049	1720	96.52	15.8799	2.27328	14.449
Pf3D7_10_v3	871057	871827	771	108.25	15.4202	2.27028	13.9117
Pf3D7_13_v3	2681462	2682519	1058	84.63	13.0675	2.27013	11.6894
Pf3D7_09_v3	958877	963626	4750	86.12	13.8419	2.26881	12.4472
Pf3D7_04_v3	611967	614142	2176	97.93	15.1691	2.26815	13.7261
Pf3D7_12_v3	1920767	1921947	1181	87.09	11.9825	2.26595	10.5741
Pf3D7_02_v3	813759	814355	597	85.88	12.3037	2.26378	10.9075
Pf3D7_08_v3	455997	456229	233	84.01	11.7578	2.26307	10.3584
Pf3D7_07_v3	385609	386030	422	119.45	16.3594	2.26166	14.8135
Pf3D7_08_v3	1417588	1418627	1040	84.13	12.8502	2.26056	11.463
Pf3D7_14_v3	570801	571428	628	83.99	12.2982	2.25632	10.9178
Pf3D7_13_v3	2359289	2361159	1871	87.71	12.9162	2.25379	11.5196
Pf3D7_12_v3	2048236	2049211	976	83.61	12.755	2.25165	11.3831
Pf3D7_14_v3	3120809	3121804	996	84.23	12.8136	2.25122	11.4428
Pf3D7_14_v3	2090921	2098365	7445	85.44	12.3484	2.25079	10.9575
Pf3D7_14_v3	1410199	1410885	687	83.5	12.051	2.24948	10.669
Pf3D7_05_v3	1329873	1330657	785	100.29	13.4112	2.24878	11.9433
Pf3D7_03_v3	928599	929118	520	85.01	12.3381	2.24736	10.9567
Pf3D7_09_v3	1201846	1206895	5050	99.58	16.2941	2.24679	14.864
Pf3D7_07_v3	785184	785506	323	94.34	13.1423	2.24644	11.7118
Pf3D7_05_v3	1178268	1178765	498	86.36	12.0808	2.24622	10.6874
Pf3D7_13_v3	1464943	1466617	1675	107.83	15.1572	2.24546	13.679
Pf3D7_09_v3	913312	914491	1180	83.37	12.0975	2.24377	10.7139
Pf3D7_01_v3	182846	184040	1195	88.34	12.5128	2.24148	11.1153
Pf3D7_10_v3	38106	39082	977	130.05	16.8615	2.24015	15.2695
Pf3D7_01_v3	199168	201259	2092	94.02	15.1883	2.24013	13.7913
Pf3D7_10_v3	301197	305860	4664	89.59	13.5114	2.23874	12.1264
Pf3D7_12_v3	264822	265779	958	91.17	13.8193	2.23863	12.416
Pf3D7_02_v3	528891	531673	2783	88.61	13.5348	2.2375	12.1585
Pf3D7_03_v3	310915	311796	882	83.39	12.4094	2.23684	11.0464
Pf3D7_14_v3	1600944	1601858	915	88.79	12.0199	2.23528	10.6109
Pf3D7_13_v3	1030513	1030862	350	119.73	16.2151	2.23482	14.6851
Pf3D7_13_v3	34199	44721	10523	105.4	14.407	2.23303	12.9658
Pf3D7_11_v3	808502	808741	240	82.84	11.6253	2.23201	10.253
Pf3D7_07_v3	540375	541988	1614	83.5	11.6944	2.23016	10.3241
Pf3D7_01_v3	349262	349742	481	147.95	19.2772	2.22995	17.622
Pf3D7_08_v3	1365489	1367506	2018	85.09	11.9176	2.22965	10.5394
Pf3D7_12_v3	2204910	2205679	770	94.19	12.457	2.22652	11.026
Pf3D7_14_v3	3171105	3171656	552	98.1	13.2079	2.22491	11.7679
Pf3D7_11_v3	2010111	2010942	832	96.83	13.4345	2.22428	12.033
Pf3D7_14_v3	667473	668774	1302	82.54	11.3905	2.22407	10.0148
Pf3D7_01_v3	598616	599465	850	86.72	12.7451	2.22187	11.3835
Pf3D7_12_v3	1655502	1657488	1987	83.51	12.0777	2.21971	10.7211
Pf3D7_05_v3	293291	295922	2632	87.41	13.8874	2.21946	12.5224
Pf3D7_10_v3	28363	33915	5553	137.5	17.4011	2.21942	15.8157
Pf3D7_01_v3	78353	79691	1339	111.77	15.3703	2.21935	13.876
Pf3D7_13_v3	440756	443093	2338	91.44	14.7433	2.21935	13.3777
Pf3D7_10_v3	41905	42654	750	116.15	15.2414	2.21871	13.7179
Pf3D7_14_v3	1020763	1022797	2035	88.33	12.0334	2.21483	10.653
Pf3D7_05_v3	467594	468060	467	82.36	10.9365	2.21448	9.56161
Pf3D7_07_v3	1391011	1392088	1078	125.79	16.034	2.21365	14.4803
Pf3D7_13_v3	62527	63287	761	94.74	12.9878	2.20992	11.5891
Pf3D7_06_v3	741309	742147	839	100.16	13.4934	2.2096	12.0599
Pf3D7_06_v3	1101805	1102166	362	81.99	11.3384	2.20923	9.98099
Pf3D7_07_v3	55616	56500	885	109.93	14.5416	2.20884	13.0548
Pf3D7_08_v3	214253	215615	1363	102.57	14.2447	2.20818	12.8058
Pf3D7_02_v3	371060	377152	6093	82.02	15.3416	2.20578	14.0719
Pf3D7_12_v3	1694083	1700754	6672	124.67	16.0164	2.20535	14.5094
Pf3D7_04_v3	514408	514784	377	94.14	12.4219	2.2053	11.0195
Pf3D7_07_v3	930932	931905	974	87.03	12.2485	2.20504	10.899
Pf3D7_02_v3	896448	897338	891	139.64	17.5383	2.20143	15.9329
Pf3D7_08_v3	676361	678216	1856	82.8	11.5848	2.20042	10.2306
Pf3D7_12_v3	793057	793458	402	81.62	11.1552	2.1994	9.80218
Pf3D7_07_v3	1358514	1362292	3779	82.24	11.9754	2.19871	10.6261
Pf3D7_05_v3	724759	725746	988	81.67	11.6009	2.19798	10.2602
Pf3D7_11_v3	372434	374811	2378	82.31	13.3357	2.19738	12.0084
Pf3D7_09_v3	29791	30862	1072	112.68	14.7517	2.19711	13.2609
Pf3D7_06_v3	815680	817724	2045	87.48	11.5413	2.19617	10.1542
Pf3D7_01_v3	504995	506133	1139	91.39	13.1664	2.19356	11.7927
Pf3D7_13_v3	2055363	2056667	1305	81.35	11.3409	2.19219	9.9981
Pf3D7_03_v3	916808	917166	359	92.48	12.4043	2.18897	11.0063
Pf3D7_10_v3	1612835	1613668	834	188.84	23.3238	2.1885	21.5366
Pf3D7_05_v3	790361	790679	319	81.18	10.7531	2.18791	9.40147
Pf3D7_12_v3	664240	667164	2925	89.9	14.7642	2.18773	13.4116
Pf3D7_12_v3	1484705	1485853	1149	81.17	10.8148	2.18759	9.46127
Pf3D7_07_v3	1072164	1074168	2005	90.47	13.1084	2.18747	11.7432
Pf3D7_13_v3	277160	277454	295	82.47	11.131	2.18677	9.78288
Pf3D7_12_v3	2050120	2054459	4340	88.59	12.3282	2.18656	10.9642
Pf3D7_08_v3	173045	173625	581	103.02	13.6211	2.18625	12.1829
Pf3D7_05_v3	634159	635306	1148	91.31	14.7921	2.18551	13.4336
Pf3D7_05_v3	1751	19932	18182	115.63	16.4119	2.18341	14.9324
Pf3D7_13_v3	1007541	1008118	578	98.9	13.4772	2.18326	12.0665
Pf3D7_13_v3	50938	51838	901	101.56	12.8124	2.18268	11.3681
Pf3D7_11_v3	1323029	1324316	1288	80.98	10.9392	2.1825	9.59868
Pf3D7_14_v3	2801503	2801714	212	80.97	10.5884	2.18223	9.23752
Pf3D7_04_v3	438970	440361	1392	81.12	10.8751	2.18101	9.53239
Pf3D7_13_v3	2250055	2270080	20026	89.19	13.3843	2.18039	12.0242
Pf3D7_13_v3	1379102	1379744	643	81.51	10.7947	2.17898	9.44932
Pf3D7_06_v3	871357	872145	789	87.94	11.896	2.17864	10.5274
Pf3D7_02_v3	634601	635156	556	81.18	10.7331	2.17789	9.38978
Pf3D7_13_v3	1413379	1413774	396	81.24	11.1186	2.17766	9.78357
Pf3D7_12_v3	162437	162727	291	89.41	11.7147	2.17642	10.3361
Pf3D7_05_v3	798398	798700	303	80.69	10.516	2.17463	9.1708
Pf3D7_06_v3	216545	219454	2910	80.81	11.3814	2.17463	10.0536
Pf3D7_14_v3	293553	294844	1292	80.68	10.6375	2.17453	9.29636
Pf3D7_09_v3	1477765	1478711	947	106.63	13.4231	2.17397	11.9634
Pf3D7_13_v3	979141	980169	1029	82.98	11.0306	2.17311	9.68273
Pf3D7_05_v3	29857	30721	865	118.96	14.453	2.17147	12.9399
Pf3D7_09_v3	1480997	1482023	1027	116.99	14.6864	2.16895	13.1801
Pf3D7_11_v3	1293843	1295696	1854	80.47	10.6102	2.16759	9.26956
Pf3D7_03_v3	669837	670374	538	80.44	10.6325	2.16559	9.30033
Pf3D7_02_v3	492910	494240	1331	80.33	10.5652	2.16514	9.23072
Pf3D7_09_v3	738380	740238	1859	80.3	10.1622	2.16198	8.81764
Pf3D7_14_v3	3221219	3221500	282	82.62	10.862	2.16095	9.52713
Pf3D7_11_v3	223190	225197	2008	81.52	11.9947	2.15958	10.6777
Pf3D7_14_v3	615104	616156	1053	82.04	10.8393	2.15944	9.50003
Pf3D7_03_v3	138250	140610	2361	86.44	11.1367	2.15939	9.79001
Pf3D7_03_v3	286944	287209	266	82.83	10.7015	2.15928	9.36025
Pf3D7_11_v3	817754	818405	652	82.12	11.7535	2.15921	10.438
Pf3D7_12_v3	354508	354898	391	110.53	13.9929	2.15685	12.5414
Pf3D7_10_v3	973118	974693	1576	86.37	12.2284	2.15665	10.893
Pf3D7_05_v3	1125627	1128159	2533	81.33	11.3092	2.15576	9.98758
Pf3D7_05_v3	1257982	1259582	1601	84.3	11.7483	2.15535	10.423
Pf3D7_14_v3	1533822	1534903	1082	84.51	10.4284	2.15499	9.06934
Pf3D7_08_v3	1405948	1406272	325	79.93	10.4503	2.15461	9.12359
Pf3D7_03_v3	616467	622790	6324	84.98	11.7232	2.15232	10.377
Pf3D7_02_v3	400526	401737	1212	93.62	12.4845	2.15214	11.1055
Pf3D7_09_v3	705761	707591	1831	81.55	10.7414	2.15008	9.41608
Pf3D7_11_v3	1284798	1285235	438	124.16	15.5849	2.14796	14.0778
Pf3D7_06_v3	981052	984677	3626	79.62	10.5131	2.14636	9.19596
Pf3D7_11_v3	1320111	1322069	1959	79.6	10.0123	2.14524	8.68016
Pf3D7_02_v3	103337	105244	1908	128.71	15.7735	2.1447	14.2644
Pf3D7_08_v3	1420833	1422622	1790	79.67	10.746	2.14454	9.43481
Pf3D7_13_v3	1741	20373	18633	115.23	15.856	2.14454	14.4082
Pf3D7_08_v3	30078	39065	8988	93.66	12.422	2.14329	11.0503
Pf3D7_14_v3	2690566	2693349	2784	80.24	10.4652	2.14322	9.14296
Pf3D7_12_v3	1981928	1982763	836	85.17	11.2213	2.1431	9.88292
Pf3D7_05_v3	715249	716235	987	83.66	10.9452	2.14175	9.62891
Pf3D7_04_v3	94519	94786	268	90.16	11.5114	2.1413	10.1494
Pf3D7_11_v3	592039	595172	3134	80.47	10.702	2.14068	9.39299
Pf3D7_06_v3	380153	380631	479	93.39	12.1218	2.13984	10.7576
Pf3D7_13_v3	2093306	2093824	519	79.6	10.0591	2.13972	8.73595
Pf3D7_03_v3	660640	663339	2700	90.97	12.8352	2.13854	11.4842
Pf3D7_05_v3	763575	765439	1865	81.77	10.4	2.13803	9.0695
Pf3D7_02_v3	308837	310450	1614	79.46	10.9993	2.13702	9.69192
Pf3D7_11_v3	51667	52516	850	86.77	10.4953	2.13648	9.13461
Pf3D7_09_v3	1045	19039	17995	95.59	13.8054	2.13423	12.443
Pf3D7_05_v3	1013466	1014564	1099	79.13	9.86459	2.13317	8.54016
Pf3D7_05_v3	342483	343252	770	79.11	9.84424	2.13278	8.52024
Pf3D7_12_v3	529139	532758	3620	79.17	10.2707	2.13271	8.95967
Pf3D7_14_v3	507296	511178	3883	80.35	10.2368	2.13256	8.91811
Pf3D7_05_v3	1028574	1030410	1837	80.43	10.5782	2.13243	9.27164
Pf3D7_12_v3	1065834	1066721	888	79.5	10.8114	2.13225	9.51068
Pf3D7_08_v3	21245	26366	5122	122.1	14.6598	2.13173	13.188
Pf3D7_07_v3	101647	101898	252	82.77	10.5398	2.13112	9.21567
Pf3D7_12_v3	48820	57501	8682	81.52	10.6772	2.13047	9.3599
Pf3D7_14_v3	857514	857728	215	79.63	9.98209	2.12996	8.66482
Pf3D7_05_v3	817874	818845	972	86.92	11.2568	2.12984	9.93137
Pf3D7_08_v3	1001571	1003530	1960	79.13	12.0607	2.12983	10.7812
Pf3D7_06_v3	994257	994571	315	85.76	10.8607	2.12962	9.52484
Pf3D7_02_v3	860814	861461	648	78.99	10.6875	2.12949	9.39125
Pf3D7_07_v3	151622	152297	676	87.06	10.843	2.12838	9.49269
Pf3D7_07_v3	523105	523337	233	96.24	11.722	2.12824	10.3432
Pf3D7_12_v3	1688539	1691510	2972	79.92	11.0611	2.12612	9.76936
Pf3D7_01_v3	306795	309048	2254	83.55	11.0158	2.12604	9.70081
Pf3D7_04_v3	1149319	1150157	839	80.82	9.95451	2.12515	8.63049
Pf3D7_14_v3	2493981	2494787	807	87.08	10.8233	2.12492	9.47989
Pf3D7_06_v3	1354078	1366527	12450	101.26	12.7162	2.124	11.3227
Pf3D7_07_v3	1104328	1108179	3852	80.65	12.7565	2.12363	11.4841
Pf3D7_12_v3	1487086	1488620	1535	78.76	10.5697	2.12341	9.27511
Pf3D7_14_v3	2475919	2476223	305	80.23	10.1925	2.12316	8.88306
Pf3D7_12_v3	1464426	1466613	2188	79.12	10.2298	2.12303	8.92345
Pf3D7_04_v3	817357	821094	3738	82.91	10.9956	2.12302	9.68694
Pf3D7_06_v3	704027	705123	1097	82.3	11.3562	2.12282	10.0546
Pf3D7_08_v3	387563	388408	846	78.98	9.87675	2.12185	8.56598
Pf3D7_06_v3	1114567	1117368	2802	78.98	10.2691	2.12158	8.96746
Pf3D7_13_v3	2471070	2471537	468	80.67	9.90406	2.12119	8.58546
Pf3D7_11_v3	664759	665342	584	78.89	9.88065	2.11862	8.57329
Pf3D7_03_v3	279015	279792	778	84.77	11.324	2.11855	9.9955
Pf3D7_03_v3	125916	130029	4114	86.62	11.7798	2.11759	10.4522
Pf3D7_07_v3	745623	746359	737	81.64	10.1146	2.11725	8.79285
Pf3D7_12_v3	1715819	1716029	211	89.26	11.049	2.11661	9.7109
Pf3D7_06_v3	725286	731793	6508	122.44	14.4794	2.11645	13.0245
Pf3D7_14_v3	1368822	1370296	1475	98.17	11.5366	2.11481	10.1595
Pf3D7_04_v3	159299	160018	720	81.56	10.305	2.11464	9.00022
Pf3D7_07_v3	90154	90809	656	88.82	10.652	2.11463	9.30931
Pf3D7_08_v3	430800	436550	5751	127.71	15.3666	2.11399	13.8815
Pf3D7_11_v3	1125978	1127349	1372	86.26	10.2313	2.11309	8.88458
Pf3D7_13_v3	468362	468616	255	80.53	10.0069	2.11253	8.70115
Pf3D7_11_v3	626908	632824	5917	80.51	10.3718	2.11213	9.07
Pf3D7_14_v3	2553752	2554793	1042	78.3	9.92233	2.11119	8.62173
Pf3D7_08_v3	736012	736515	504	86.88	10.7806	2.11099	9.44493
Pf3D7_13_v3	1627215	1629163	1949	89.55	10.8326	2.11003	9.50545
Pf3D7_12_v3	1804121	1804452	332	78.18	9.74178	2.10793	8.44284
Pf3D7_08_v3	1254600	1255305	706	79.46	10.0591	2.10758	8.75968
Pf3D7_12_v3	461170	461611	442	78.19	9.7573	2.10709	8.46082
Pf3D7_12_v3	203097	205998	2902	88.98	11.6336	2.10706	10.3094
Pf3D7_03_v3	407960	408349	390	107.1	12.6864	2.1067	11.2611
Pf3D7_01_v3	98903	101778	2876	82.74	10.7128	2.10655	9.41488
Pf3D7_10_v3	1366245	1369183	2939	78.11	9.70395	2.10597	8.40337
Pf3D7_05_v3	288782	290523	1742	79.34	9.90363	2.10572	8.60553
Pf3D7_06_v3	18719	22713	3995	86.33	10.6714	2.10536	9.34043
Pf3D7_09_v3	1331313	1332768	1456	79.64	9.86988	2.10241	8.56616
Pf3D7_01_v3	337501	338430	930	91.98	11.4984	2.1016	10.1418
Pf3D7_07_v3	529667	535536	5870	129.39	15.4558	2.10117	13.9713
Pf3D7_13_v3	488197	488800	604	79.34	9.68334	2.10044	8.38103
Pf3D7_03_v3	237271	237838	568	84.25	10.2548	2.10019	8.93103
Pf3D7_11_v3	219926	222174	2249	91.52	11.5528	2.1	10.2142
Pf3D7_12_v3	590217	592408	2192	81.63	10.2452	2.09908	8.94347
Pf3D7_05_v3	440795	441394	600	81.45	10.1876	2.09749	8.89522
Pf3D7_12_v3	430053	431178	1126	100.84	12.3287	2.09706	10.9422
Pf3D7_03_v3	312702	313066	365	77.77	9.5728	2.09701	8.27994
Pf3D7_14_v3	2685090	2685492	403	77.73	9.48419	2.09585	8.18905
Pf3D7_11_v3	1756485	1757040	556	77.78	9.25191	2.09568	7.94822
Pf3D7_02_v3	25115	29067	3953	117.74	12.8816	2.09543	11.4815
Pf3D7_02_v3	127957	128294	338	82.32	10.0037	2.09489	8.70351
Pf3D7_04_v3	594325	599989	5665	108.65	13.0312	2.09401	11.6571
Pf3D7_13_v3	530044	531632	1589	77.73	9.83807	2.0936	8.55502
Pf3D7_13_v3	113084	113460	377	127.1	15.2563	2.09324	13.7853
Pf3D7_04_v3	42140	43077	938	121.45	13.9864	2.09264	12.5037
Pf3D7_10_v3	1034954	1038751	3798	89.8	11.4894	2.09218	10.1518
Pf3D7_06_v3	774557	775383	827	77.92	9.23633	2.09186	7.93513
Pf3D7_12_v3	521873	524342	2470	77.7	9.9134	2.09167	8.62733
Pf3D7_08_v3	1427756	1445167	17412	92	12.1023	2.09122	10.7724
Pf3D7_11_v3	697971	699154	1184	79.38	10.6508	2.09106	9.37567
Pf3D7_03_v3	701735	703616	1882	92.91	11.9166	2.09093	10.5708
Pf3D7_07_v3	381552	384546	2995	100.35	12.036	2.09081	10.677
Pf3D7_02_v3	109735	110233	499	77.47	9.47854	2.08911	8.19128
Pf3D7_03_v3	306182	307643	1462	77.46	9.5273	2.08878	8.24111
Pf3D7_13_v3	415837	416945	1109	78.03	9.959	2.08625	8.6848
Pf3D7_12_v3	1731792	1732002	211	78.72	9.53423	2.08267	8.2486
Pf3D7_02_v3	538263	539167	905	88.67	10.4274	2.08193	9.09641
Pf3D7_08_v3	816825	817613	789	88.82	11.004	2.07986	9.68042
Pf3D7_13_v3	1831836	1832310	475	78.7	9.53512	2.07964	8.25322
Pf3D7_12_v3	2065195	2065975	781	79.08	9.57982	2.07845	8.2923
Pf3D7_14_v3	1976967	1977397	431	84.37	10.1062	2.07821	8.79867
Pf3D7_07_v3	822415	823057	643	77.02	10.0636	2.07709	8.80566
Pf3D7_13_v3	1945388	1946230	843	129.16	14.3587	2.07685	12.8638
Pf3D7_12_v3	775330	780054	4725	138.32	15.5039	2.07603	14.0002
	1	5967	5967	391.84	38.3225	2.07541	36.0541
Pf3D7_08_v3	621846	623362	1517	77.93	9.39131	2.07531	8.11069
Pf3D7_06_v3	3359	11016	7658	118.8	13.8072	2.07432	12.3899
Pf3D7_03_v3	965689	966508	820	80.8	10.1079	2.07382	8.83623
Pf3D7_02_v3	797265	801304	4040	94.85	12.6927	2.07312	11.3529
Pf3D7_04_v3	771045	773169	2125	93.12	11.5171	2.07216	10.1865
Pf3D7_14_v3	1193481	1194408	928	101.92	12.3516	2.07215	10.9928
Pf3D7_01_v3	413792	415068	1277	79.88	10.3851	2.0717	9.11386
Pf3D7_08_v3	1774	20344	18571	87.12	11.6747	2.07144	10.3712
Pf3D7_11_v3	1268544	1269395	852	76.81	9.24782	2.07079	7.97175
Pf3D7_08_v3	1272564	1276794	4231	77.09	10.2908	2.07038	9.02763
Pf3D7_02_v3	45387	46342	956	146.93	16.6561	2.07026	15.1007
Pf3D7_14_v3	891235	892473	1239	78.78	9.83498	2.06935	8.56447
Pf3D7_12_v3	2211682	2212555	874	98.68	12.047	2.06915	10.7073
Pf3D7_09_v3	183449	184047	599	80.44	9.38801	2.0687	8.0948
Pf3D7_14_v3	2234612	2236468	1857	76.65	9.71422	2.06707	8.45508
Pf3D7_13_v3	1034944	1035488	545	76.67	9.53	2.06603	8.26733
Pf3D7_API_v3	592	1985	1394	164.63	17.561	2.06516	15.9887
Pf3D7_09_v3	567353	569699	2347	82.18	10.2274	2.06513	8.94698
Pf3D7_13_v3	2015326	2016575	1250	76.59	9.77955	2.06475	8.52634
Pf3D7_03_v3	875745	876257	513	86.01	10.4512	2.06388	9.14992
Pf3D7_14_v3	634859	636478	1620	76.51	9.21505	2.06242	7.94721
Pf3D7_13_v3	121654	122328	675	84.18	10.0029	2.06203	8.69747
Pf3D7_14_v3	227867	228720	854	81.55	9.61506	2.06177	8.34543
Pf3D7_03_v3	612880	613338	459	76.36	9.29127	2.05939	8.02935
Pf3D7_10_v3	1123352	1126624	3273	77.01	9.60168	2.05924	8.34209
Pf3D7_13_v3	323513	324811	1299	81.87	9.57689	2.05862	8.28755
Pf3D7_14_v3	3239298	3239663	366	92.33	10.8201	2.05846	9.48702
Pf3D7_10_v3	1432686	1434322	1637	77.24	9.87192	2.05815	8.61616
Pf3D7_11_v3	417511	418977	1467	95.47	11.4013	2.05616	10.0688
Pf3D7_14_v3	1571108	1571605	498	90.51	10.435	2.05609	9.11116
Pf3D7_06_v3	1380227	1382726	2500	119.97	13.6416	2.05576	12.2248
Pf3D7_14_v3	151809	152187	379	76.2	8.94997	2.05493	7.68244
Pf3D7_05_v3	1181360	1198631	17272	93.36	12.4342	2.05435	11.122
Pf3D7_14_v3	1211400	1212747	1348	76.15	9.2472	2.05396	7.98566
Pf3D7_13_v3	490075	491018	944	76.13	9.0712	2.05345	7.80871
Pf3D7_06_v3	1333486	1343175	9690	106.27	11.4323	2.05312	10.0896
Pf3D7_12_v3	1577936	1579087	1152	78.48	9.65168	2.05304	8.39819
Pf3D7_06_v3	1061190	1062336	1147	76.29	8.84392	2.05197	7.57377
Pf3D7_02_v3	277614	278327	714	81.66	9.32034	2.05185	8.02883
Pf3D7_01_v3	584655	584892	238	92.72	10.5127	2.0513	9.17544
Pf3D7_05_v3	64363	65365	1003	76.05	8.8561	2.05114	7.58787
Pf3D7_09_v3	852588	854032	1445	76.04	9.23979	2.05086	7.98387
Pf3D7_14_v3	1798501	1799989	1489	75.97	9.41166	2.04918	8.16101
Pf3D7_13_v3	1162749	1164294	1546	77.2	9.36068	2.04881	8.10565
Pf3D7_11_v3	596349	597210	862	96.74	10.9195	2.04832	9.56526
Pf3D7_04_v3	252677	253646	970	106.36	13.5167	2.04799	12.1341
Pf3D7_04_v3	66600	67411	812	83.78	9.48111	2.04793	8.18132
Pf3D7_12_v3	1805436	1806621	1186	76.23	8.89061	2.04753	7.62351
Pf3D7_09_v3	1021925	1023211	1287	83.71	9.89174	2.04626	8.60328
Pf3D7_11_v3	1037673	1038543	871	76.83	9.40936	2.04544	8.16356
Pf3D7_07_v3	764712	765729	1018	78.89	9.21154	2.04496	7.94194
Pf3D7_14_v3	3178770	3180425	1656	75.98	9.01388	2.04484	7.75769
Pf3D7_03_v3	46471	47289	819	109.03	12.1605	2.04475	10.7569
Pf3D7_12_v3	857116	858690	1575	77.76	9.11896	2.04406	7.85565
Pf3D7_12_v3	2150699	2151913	1215	75.86	9.26688	2.04261	8.02256
Pf3D7_05_v3	1251896	1252441	546	76.92	9.31806	2.04223	8.06806
Pf3D7_05_v3	552305	553213	909	76.27	9.24283	2.04139	7.99361
Pf3D7_09_v3	1114416	1116036	1621	78.21	9.23909	2.04132	7.97727
Pf3D7_01_v3	609592	615049	5458	128.18	13.6566	2.04128	12.2487
Pf3D7_08_v3	997108	999516	2409	75.68	9.07392	2.04123	7.8231
Pf3D7_03_v3	635675	635983	309	75.67	8.70725	2.04106	7.44562
Pf3D7_04_v3	948443	954028	5586	166.2	17.7523	2.0404	16.1703
Pf3D7_04_v3	1056092	1056388	297	99.57	10.8476	2.04038	9.48711
Pf3D7_10_v3	1420813	1422575	1763	100.78	11.4843	2.04002	10.1249
Pf3D7_08_v3	440288	445779	5492	132	14.5344	2.03968	13.0785
Pf3D7_10_v3	1644615	1650079	5465	132.62	13.5853	2.03915	12.1619
Pf3D7_07_v3	543013	550641	7629	117.22	13.2594	2.03902	11.8511
Pf3D7_09_v3	102802	103935	1134	77.39	9.47647	2.03875	8.22577
Pf3D7_06_v3	105636	106620	985	76.06	9.05348	2.03814	7.80382
Pf3D7_13_v3	1092465	1093833	1369	84.3	9.83927	2.03744	8.55487
Pf3D7_13_v3	1666891	1668096	1206	76.89	8.90277	2.03693	7.6412
Pf3D7_07_v3	420476	421766	1291	75.59	9.62287	2.03688	8.38802
Pf3D7_04_v3	735806	737750	1945	92.87	12.7591	2.03684	11.4501
Pf3D7_03_v3	674527	676505	1979	76.79	8.97263	2.0364	7.71934
Pf3D7_11_v3	1248397	1249874	1478	76.66	8.99098	2.03603	7.73526
Pf3D7_14_v3	39150	40451	1302	75.47	9.42727	2.03586	8.18606
Pf3D7_05_v3	1154175	1156430	2256	75.62	8.88412	2.03584	7.63349
Pf3D7_08_v3	674693	675303	611	76	8.64017	2.03458	7.37927
Pf3D7_12_v3	81495	83128	1634	75.71	9.13183	2.03428	7.88753
Pf3D7_07_v3	732176	732917	742	85.35	9.36801	2.03367	8.08545
Pf3D7_11_v3	636176	638499	2324	76.08	9.45159	2.03245	8.2081
Pf3D7_11_v3	1182386	1182692	307	126.15	14.0382	2.03232	12.5946
Pf3D7_13_v3	2888525	2892441	3917	112.55	12.1103	2.03227	10.7602
Pf3D7_06_v3	78208	78908	701	75.96	9.33315	2.03213	8.0989
Pf3D7_03_v3	108138	109094	957	78.66	9.0473	2.03199	7.78996
Pf3D7_01_v3	512114	515797	3684	86.58	10.2017	2.03182	8.91551
Pf3D7_05_v3	1085781	1086565	785	75.35	8.87683	2.0318	7.63136
Pf3D7_14_v3	3189614	3190464	851	75.65	9.49917	2.03137	8.26906
Pf3D7_07_v3	844456	845438	983	76.49	8.95902	2.03123	7.70943
Pf3D7_08_v3	138037	138432	396	105.67	11.9042	2.03076	10.5332
Pf3D7_02_v3	772564	773737	1174	75.28	8.83172	2.03068	7.5853
Pf3D7_11_v3	584380	585677	1298	76.52	8.98978	2.02991	7.74614
Pf3D7_08_v3	40874	48585	7712	121.86	13.182	2.02965	11.7736
Pf3D7_05_v3	462688	463099	412	75.23	8.66818	2.02926	7.41794
Pf3D7_14_v3	1893210	1894679	1470	75.21	8.42462	2.02873	7.16565
Pf3D7_04_v3	47729	56864	9136	124.39	13.2468	2.02751	11.8376
Pf3D7_11_v3	1976403	1979414	3012	80.82	9.31483	2.0271	8.04959
Pf3D7_13_v3	408995	412133	3139	78.8	9.03929	2.02685	7.78863
Pf3D7_06_v3	1210477	1212043	1567	76.3	8.96963	2.02652	7.7262
Pf3D7_06_v3	1204365	1207606	3242	101.72	13.2225	2.02569	11.8541
Pf3D7_03_v3	579592	580392	801	75.05	8.68667	2.02458	7.44175
Pf3D7_13_v3	1221526	1224772	3247	76.63	9.3251	2.02445	8.08525
Pf3D7_14_v3	1885569	1886412	844	75.04	8.78696	2.02442	7.54651
Pf3D7_12_v3	1248729	1249046	318	80.96	9.1629	2.02344	7.89777
Pf3D7_14_v3	2489727	2490279	553	88.99	10.3923	2.02316	9.10025
Pf3D7_10_v3	1230423	1231749	1327	79.05	9.65317	2.02246	8.40962
Pf3D7_04_v3	466016	467094	1079	78.26	8.69623	2.02189	7.44112
Pf3D7_09_v3	1462834	1470688	7855	83.16	9.43541	2.02112	8.16238
Pf3D7_10_v3	618932	620008	1077	74.99	8.94883	2.01847	7.71712
Pf3D7_06_v3	453690	455608	1919	74.94	8.35729	2.01842	7.10747
Pf3D7_13_v3	1724833	1725933	1101	74.83	8.4399	2.01842	7.19297
Pf3D7_04_v3	707300	708939	1640	83.93	10.5692	2.01813	9.31722
Pf3D7_12_v3	2152785	2153024	240	74.8	8.63873	2.01804	7.40037
Pf3D7_13_v3	1889175	1891055	1881	74.8	8.38115	2.01795	7.13311
Pf3D7_04_v3	409358	410706	1349	92.94	10.0028	2.01749	8.68526
Pf3D7_13_v3	21226	26543	5318	151.34	15.4986	2.01733	14.022
Pf3D7_02_v3	303633	306856	3224	76.05	9.04912	2.01588	7.81388
Pf3D7_03_v3	924859	945723	20865	88.57	11.7474	2.01577	10.4722
Pf3D7_07_v3	514138	519705	5568	132.01	14.1952	2.01572	12.7802
Pf3D7_14_v3	3269659	3270449	791	90.58	9.79499	2.01559	8.50227
Pf3D7_07_v3	508435	508642	208	93.46	10.0714	2.01514	8.75303
Pf3D7_11_v3	160203	160889	687	74.68	8.40752	2.01483	7.16386
Pf3D7_13_v3	2296550	2296912	363	74.64	8.50015	2.01364	7.26163
Pf3D7_04_v3	291681	302191	10511	75.84	8.99	2.01314	7.75502
Pf3D7_08_v3	192004	193440	1437	75.37	8.56732	2.01286	7.32734
Pf3D7_03_v3	1039319	1060181	20863	89.38	11.7225	2.01267	10.4498
Pf3D7_12_v3	2025777	2033991	8215	118.43	11.9083	2.01255	10.5289
Pf3D7_14_v3	2456996	2457752	757	74.58	8.57066	2.01214	7.33569
Pf3D7_14_v3	2051650	2053128	1479	74.74	8.37993	2.01212	7.13775
Pf3D7_14_v3	2630658	2632408	1751	74.65	9.11552	2.01155	7.89326
Pf3D7_07_v3	568922	574687	5766	135.58	13.9369	2.01147	12.5091
Pf3D7_04_v3	1156389	1167078	10690	106.83	11.2589	2.01099	9.93286
Pf3D7_02_v3	299098	302080	2983	74.58	9.59212	2.01079	8.37817
Pf3D7_06_v3	418360	419339	980	82.55	9.28825	2.00942	8.0241
Pf3D7_10_v3	1773	27453	25681	90.02	12.0078	2.00909	10.7296
Pf3D7_02_v3	646102	653198	7097	74.89	8.80974	2.00899	7.58024
Pf3D7_04_v3	1040438	1041489	1052	74.44	8.81689	2.00828	7.59159
Pf3D7_14_v3	3124386	3126568	2183	75.07	9.33904	2.00804	8.12127
Pf3D7_04_v3	808251	809325	1075	97.01	11.7879	2.00771	10.4728
Pf3D7_14_v3	1445029	1445994	966	74.65	8.64814	2.00761	7.42066
Pf3D7_08_v3	64599	64839	241	93.71	10.1233	2.00746	8.80401
Pf3D7_07_v3	137237	142500	5264	75.27	8.84383	2.00736	7.61551
Pf3D7_10_v3	722543	726300	3758	80.31	9.8728	2.00705	8.63588
Pf3D7_12_v3	1559719	1560064	346	74.7	8.30644	2.007	7.06625
Pf3D7_02_v3	3209	24008	20800	87.11	11.2438	2.00639	9.99374
Pf3D7_12_v3	1735263	1741034	5772	132.29	13.6308	2.0061	12.2197
Pf3D7_14_v3	279167	280279	1113	81.79	9.29487	2.00596	8.03483
Pf3D7_08_v3	932764	935635	2872	74.35	8.29833	2.00546	7.06061
Pf3D7_14_v3	802896	803898	1003	74.96	8.82967	2.00544	7.60887
Pf3D7_05_v3	736508	737283	776	80.13	9.6902	2.00524	8.45235
Pf3D7_10_v3	1412614	1415182	2569	77.76	8.96404	2.00522	7.72912
Pf3D7_07_v3	391516	392080	565	74.43	8.17824	2.00515	6.93669
Pf3D7_05_v3	1136045	1136445	401	84.23	8.95642	2.00455	7.67417
Pf3D7_14_v3	383203	384729	1527	74.91	8.34962	2.00443	7.11257
Pf3D7_08_v3	1303732	1304553	822	77.77	8.48227	2.00413	7.23888
Pf3D7_11_v3	1159336	1160902	1567	74.95	9.35452	2.00349	8.13698
Pf3D7_13_v3	1564936	1566554	1619	76.71	9.01234	2.00275	7.7922
Pf3D7_10_v3	1477989	1478838	850	79.68	8.99593	2.00265	7.74971
Pf3D7_09_v3	608471	609989	1519	74.33	8.99938	2.00228	7.78717
Pf3D7_09_v3	121654	124700	3047	74.43	8.70207	2.002	7.47906
Pf3D7_05_v3	1324280	1324711	432	75.81	8.43761	2.00173	7.19954
Pf3D7_14_v3	2709414	2712713	3300	75.01	8.27563	2.00081	7.03773
Pf3D7_08_v3	708276	709345	1070	74.12	8.62179	1.99988	7.40157
Pf3D7_13_v3	2661585	2661933	349	85.2	9.16094	1.99967	7.87853
Pf3D7_10_v3	1198270	1198890	621	92.02	10.0144	1.99965	8.70613
Pf3D7_07_v3	1293733	1294024	292	74.09	8.19213	1.99896	6.95873
Pf3D7_13_v3	685968	688732	2765	78.37	9.5432	1.99892	8.3262
Pf3D7_11_v3	1849179	1849549	371	138.43	14.3697	1.99871	12.9092
Pf3D7_09_v3	19966	25472	5507	137.67	13.9825	1.99822	12.5438
Pf3D7_11_v3	163196	164400	1205	77.41	9.6867	1.99763	8.47169
Pf3D7_13_v3	1286751	1287160	410	78.65	8.5022	1.99756	7.25213
Pf3D7_09_v3	1486036	1490075	4040	80.86	8.92365	1.99736	7.66975
Pf3D7_05_v3	438456	439631	1176	74.28	9.05586	1.9973	7.84818
Pf3D7_10_v3	207669	209543	1875	76.29	8.68117	1.99714	7.45472
Pf3D7_05_v3	733542	734669	1128	78.58	9.01489	1.99654	7.77631
Pf3D7_12_v3	1148238	1151503	3266	74.41	8.50889	1.99608	7.2858
Pf3D7_03_v3	96943	97880	938	78.92	8.97213	1.99586	7.73941
Pf3D7_04_v3	871180	871539	360	85.51	9.20757	1.99586	7.93255
Pf3D7_12_v3	1314887	1315555	669	75.97	8.25039	1.99485	7.01456
Pf3D7_04_v3	28597	35311	6715	129.51	12.9031	1.99478	11.4892
Pf3D7_02_v3	381168	382412	1245	76.73	8.52585	1.99387	7.29096
Pf3D7_06_v3	239565	240028	464	90.27	9.70385	1.99318	8.4132
Pf3D7_03_v3	275970	277413	1444	80.94	9.18756	1.99226	7.96228
Pf3D7_14_v3	753697	756345	2649	74.47	8.40843	1.99199	7.18681
Pf3D7_06_v3	696207	697379	1173	75.98	8.31204	1.99181	7.07883
Pf3D7_08_v3	114259	115194	936	104.62	11.4896	1.99146	10.1476
Pf3D7_01_v3	381728	382426	699	73.8	8.36411	1.99119	7.14526
Pf3D7_11_v3	150251	152053	1803	73.79	8.19201	1.99114	6.96665
Pf3D7_08_v3	1349801	1350029	229	73.73	8.12289	1.98942	6.89745
Pf3D7_12_v3	1952663	1956022	3360	76.41	8.96789	1.98919	7.75388
Pf3D7_03_v3	91259	93030	1772	73.72	9.17466	1.9889	7.97801
Pf3D7_14_v3	2905158	2907384	2227	78.57	8.68276	1.98845	7.44721
Pf3D7_07_v3	592364	597862	5499	137.63	13.7433	1.98777	12.3286
Pf3D7_06_v3	531176	534039	2864	90.72	11.2024	1.98761	9.93092
Pf3D7_09_v3	575797	578604	2808	78.22	8.33448	1.98654	7.0927
Pf3D7_13_v3	360236	360506	271	73.62	7.97778	1.98651	6.74983
Pf3D7_13_v3	1549137	1551471	2335	75.66	8.57274	1.98608	7.35251
Pf3D7_12_v3	1196263	1199171	2909	74.05	8.42439	1.98556	7.20914
Pf3D7_11_v3	537759	537989	231	73.58	7.96552	1.98533	6.73852
Pf3D7_14_v3	3235975	3236491	517	96.84	10.1703	1.98499	8.85122
Pf3D7_11_v3	2576	23081	20506	85.25	10.6998	1.98488	9.45706
Pf3D7_05_v3	1166562	1167475	914	73.57	9.09337	1.9845	7.90135
Pf3D7_10_v3	944381	946030	1650	73.54	8.17333	1.98431	6.95377
Pf3D7_08_v3	1402681	1403334	654	73.52	7.88269	1.98385	6.65427
Pf3D7_14_v3	53369	53649	281	79.89	8.47713	1.98155	7.22955
Pf3D7_14_v3	24330	25049	720	96.71	10.0623	1.98117	8.77312
Pf3D7_13_v3	2713610	2715955	2346	74.06	8.32685	1.98094	7.10925
Pf3D7_06_v3	657288	659466	2179	76.07	9.00014	1.98084	7.79244
Pf3D7_02_v3	735508	736931	1424	73.47	7.89405	1.98043	6.66964
Pf3D7_13_v3	964127	966001	1875	74.8	8.09736	1.97988	6.87417
Pf3D7_04_v3	548502	554029	5528	133.31	13.4608	1.97927	12.0473
Pf3D7_13_v3	1344875	1346153	1279	75.06	8.23893	1.97839	7.0208
Pf3D7_04_v3	588381	588588	208	73.54	7.94391	1.97838	6.72357
Pf3D7_13_v3	476277	477082	806	84.72	9.75312	1.97816	8.50519
Pf3D7_05_v3	573519	577430	3912	81.67	9.93137	1.97813	8.71737
Pf3D7_10_v3	381466	382364	899	75.64	8.10254	1.97705	6.87147
Pf3D7_13_v3	2154147	2154931	785	73.32	8.00084	1.9754	6.78554
Pf3D7_03_v3	743974	745002	1029	73.94	7.7432	1.97503	6.51503
Pf3D7_10_v3	1399733	1402552	2820	91.93	10.0653	1.97485	8.79739
Pf3D7_08_v3	1204546	1208304	3759	74.81	8.67591	1.9746	7.46957
Pf3D7_14_v3	84632	86066	1435	79.61	8.46118	1.97449	7.22766
Pf3D7_14_v3	1490666	1492188	1523	73.89	8.57306	1.97398	7.37776
Pf3D7_12_v3	566057	566818	762	73.69	7.81605	1.97363	6.5934
Pf3D7_11_v3	939027	939258	232	76.04	8.05392	1.97329	6.82612
Pf3D7_04_v3	935455	942161	6707	139.46	14.5409	1.97167	13.103
Pf3D7_10_v3	997762	1007525	9764	89.06	9.45815	1.97155	8.19185
Pf3D7_14_v3	2134456	2140779	6324	75.42	8.49052	1.97142	7.28507
Pf3D7_13_v3	2542297	2542572	276	73.37	7.7531	1.97124	6.53267
Pf3D7_11_v3	813758	816283	2526	84.11	9.29629	1.97077	8.06215
Pf3D7_10_v3	58261	58990	730	85.43	9.27077	1.97068	8.02746
Pf3D7_09_v3	696866	697776	911	74.41	8.00799	1.97017	6.78997
Pf3D7_02_v3	707749	709316	1568	79.05	8.50654	1.97014	7.27277
Pf3D7_09_v3	1041007	1041390	384	76.34	8.20154	1.96957	6.97958
Pf3D7_04_v3	615439	617871	2433	72.95	8.30289	1.96862	7.10286
Pf3D7_04_v3	960357	965707	5351	178.04	17.182	1.9685	15.6286
Pf3D7_12_v3	16863	22075	5213	126.27	12.8929	1.96724	11.519
Pf3D7_06_v3	756145	757012	868	73.62	7.87533	1.96718	6.66307
Pf3D7_11_v3	1374631	1376315	1685	73.43	7.94311	1.96685	6.73407
Pf3D7_14_v3	2445584	2445785	202	72.99	7.67595	1.96631	6.45932
Pf3D7_13_v3	1633156	1634384	1229	79.06	8.23193	1.96566	7.00255
Pf3D7_14_v3	688562	689571	1010	73.08	7.87516	1.96529	6.66648
Pf3D7_06_v3	956807	962468	5662	75.92	8.54735	1.96488	7.34586
Pf3D7_14_v3	1422050	1431184	9135	74.29	8.49542	1.96473	7.29749
Pf3D7_10_v3	477176	480438	3263	72.79	8.07056	1.96431	6.86846
Pf3D7_11_v3	510406	511765	1360	73.16	8.48726	1.96126	7.2994
Pf3D7_03_v3	784497	786296	1800	79.52	9.1022	1.96112	7.8879
Pf3D7_03_v3	870902	872297	1396	76.31	8.14255	1.95998	6.92978
Pf3D7_11_v3	688790	691562	2773	73.66	8.48828	1.95981	7.29131
Pf3D7_12_v3	784036	784749	714	72.63	8.02737	1.95979	6.8321
Pf3D7_10_v3	963525	963894	370	72.6	7.71043	1.9593	6.50343
Pf3D7_10_v3	307491	307698	208	73.69	7.64141	1.95866	6.42581
Pf3D7_05_v3	326080	326735	656	76.98	8.02772	1.95758	6.80347
Pf3D7_04_v3	1093737	1097663	3927	72.53	8.22701	1.95739	7.03733
Pf3D7_06_v3	768777	770295	1519	76.33	8.43706	1.95695	7.23101
Pf3D7_11_v3	581272	582223	952	74.69	7.86935	1.9564	6.65827
Pf3D7_05_v3	1036275	1038018	1744	78.64	8.46518	1.95599	7.25008
Pf3D7_14_v3	49026	50030	1005	72.47	7.47063	1.95581	6.25831
Pf3D7_07_v3	2899	19270	16372	92.81	10.7642	1.95488	9.51992
Pf3D7_07_v3	1321600	1322234	635	77.08	7.79209	1.95446	6.56929
Pf3D7_09_v3	772762	773856	1095	73.02	7.96886	1.9543	6.77412
Pf3D7_13_v3	2731224	2731843	620	84.84	9.11128	1.95428	7.86869
Pf3D7_10_v3	1339798	1340630	833	72.48	7.60292	1.95424	6.39769
Pf3D7_09_v3	1491915	1493692	1778	134.48	12.8065	1.95384	11.3637
Pf3D7_11_v3	540248	541016	769	80.33	8.39984	1.95261	7.17504
Pf3D7_05_v3	1308697	1309895	1199	72.33	7.95003	1.95226	6.75915
Pf3D7_14_v3	283116	284355	1240	73.49	7.78618	1.95177	6.58475
Pf3D7_05_v3	313276	314942	1667	76.54	7.9705	1.9516	6.76367
Pf3D7_01_v3	42653	46478	3826	76.99	8.1021	1.95154	6.89133
Pf3D7_08_v3	1344720	1345202	483	75.47	8.33308	1.95142	7.14068
Pf3D7_07_v3	858882	859164	283	74.54	7.68555	1.95137	6.47498
Pf3D7_08_v3	1307349	1309445	2097	76.2	8.33511	1.95036	7.14297
Pf3D7_10_v3	1053375	1056842	3468	72.84	7.95189	1.94985	6.75824
Pf3D7_01_v3	560498	561256	759	81.15	8.18873	1.94962	6.95349
Pf3D7_02_v3	806351	809996	3646	82.05	8.75861	1.94951	7.53388
Pf3D7_02_v3	164190	164839	650	74.18	8.31829	1.94938	7.13234
Pf3D7_06_v3	148245	148612	368	72.67	7.65699	1.9489	6.45849
Pf3D7_13_v3	1213436	1213826	391	76.48	8.25676	1.94787	7.05897
Pf3D7_14_v3	2123593	2126676	3084	72.38	7.71586	1.94786	6.52134
Pf3D7_12_v3	2243519	2249060	5542	141.11	13.468	1.94746	12.0753
Pf3D7_02_v3	423098	424016	919	72.15	8.02939	1.9474	6.84669
Pf3D7_07_v3	1419876	1426339	6464	127.12	12.4039	1.94657	11.0581
Pf3D7_07_v3	1372362	1372745	384	72.53	7.60906	1.94593	6.41181
Pf3D7_13_v3	691548	693995	2448	75.05	7.89359	1.94578	6.69108
Pf3D7_04_v3	1173170	1180373	7204	119.84	12.2087	1.94572	10.8556
Pf3D7_13_v3	1826365	1829633	3269	72.09	8.30495	1.94567	7.12875
Pf3D7_12_v3	2157455	2158866	1412	82.34	8.94742	1.94496	7.71847
Pf3D7_11_v3	308851	311346	2496	85.36	9.5894	1.94464	8.35817
Pf3D7_12_v3	1652922	1653801	880	73.23	8.0493	1.94461	6.86248
Pf3D7_09_v3	729836	731716	1881	72.04	7.74645	1.94452	6.55708
Pf3D7_06_v3	322841	324961	2121	83.62	9.65522	1.94377	8.43599
Pf3D7_02_v3	734293	734577	285	72.01	7.43293	1.94367	6.23342
Pf3D7_08_v3	459214	464422	5209	124.61	11.5453	1.94307	10.1905
Pf3D7_13_v3	711977	714876	2900	72.04	7.91317	1.94269	6.73092
Pf3D7_01_v3	87237	87988	752	90.76	9.19858	1.94188	7.95551
Pf3D7_04_v3	314082	314294	213	72.04	7.49154	1.94177	6.29611
Pf3D7_12_v3	1268630	1269180	551	82	8.40198	1.94151	7.1701
Pf3D7_13_v3	1348681	1353623	4943	74.37	8.09145	1.94116	6.89611
Pf3D7_02_v3	523433	524006	574	72.16	7.33115	1.93984	6.13068
Pf3D7_10_v3	832443	833489	1047	79.87	8.35944	1.93971	7.14474
Pf3D7_07_v3	976721	978310	1590	157.84	15.2859	1.93934	13.7889
Pf3D7_09_v3	1289363	1290998	1636	72.24	7.45715	1.93826	6.26205
Pf3D7_11_v3	962117	962581	465	75.63	7.89784	1.93819	6.70044
Pf3D7_11_v3	1878244	1879015	772	79.61	8.86616	1.93737	7.6693
Pf3D7_13_v3	2151445	2152187	743	71.76	7.71699	1.93698	6.53593
Pf3D7_09_v3	945874	949486	3613	72.63	7.892	1.93693	6.70837
Pf3D7_12_v3	796493	797228	736	71.74	7.19585	1.93633	5.99525
Pf3D7_12_v3	1865134	1866499	1366	79.41	8.24726	1.93502	7.03463
Pf3D7_13_v3	2241024	2242378	1355	71.71	7.38074	1.93488	6.18901
Pf3D7_13_v3	2486760	2487254	495	71.66	7.29066	1.93424	6.09638
Pf3D7_11_v3	1735738	1736475	738	96.17	9.72352	1.93384	8.44004
Pf3D7_13_v3	2292386	2294070	1685	73.4	7.8007	1.93365	6.61467
Pf3D7_14_v3	2238433	2240127	1695	71.81	7.30971	1.93356	6.11608
Pf3D7_03_v3	589134	592521	3388	82.25	8.92411	1.93324	7.72403
Pf3D7_10_v3	452630	452892	263	76.72	7.88626	1.93136	6.68163
Pf3D7_04_v3	563821	569488	5668	132.76	12.4919	1.93093	11.1248
Pf3D7_07_v3	850941	851181	241	83.08	8.21727	1.93083	6.97838
Pf3D7_13_v3	1237453	1238338	886	73.75	7.48219	1.93059	6.28821
Pf3D7_09_v3	614643	614991	349	80.93	8.28569	1.93046	7.08152
Pf3D7_13_v3	1319098	1322314	3217	73.39	7.9909	1.93035	6.81193
Pf3D7_10_v3	368381	370179	1799	72.5	7.6821	1.93023	6.50244
Pf3D7_10_v3	299217	299605	389	71.48	7.26779	1.92963	6.0782
Pf3D7_08_v3	145958	149727	3770	73.66	7.70652	1.92941	6.52051
Pf3D7_14_v3	245150	245442	293	76.56	7.85763	1.92935	6.65505
Pf3D7_08_v3	396186	397461	1276	81.05	8.34289	1.92928	7.12294
Pf3D7_14_v3	1622994	1623543	550	74.12	7.52243	1.92901	6.32606
Pf3D7_07_v3	1368218	1370037	1820	72.58	7.55425	1.9288	6.37135
Pf3D7_03_v3	1024175	1025253	1079	86.52	8.91757	1.928	7.6792
Pf3D7_13_v3	1486957	1489843	2887	76.03	8.31039	1.92778	7.13051
Pf3D7_06_v3	374544	375107	564	73.78	7.56656	1.9277	6.37527
Pf3D7_08_v3	1414668	1415191	524	71.4	7.32996	1.92747	6.14472
Pf3D7_05_v3	465646	466024	379	71.4	7.43403	1.92737	6.25315
Pf3D7_13_v3	90079	92966	2888	73.55	7.86298	1.92701	6.68725
Pf3D7_08_v3	91369	92106	738	71.43	7.52181	1.92691	6.34411
Pf3D7_09_v3	1053697	1054619	923	72.46	7.77834	1.92596	6.60287
Pf3D7_08_v3	93232	99050	5819	74.87	7.7951	1.92572	6.60937
Pf3D7_13_v3	431985	434162	2178	79.46	9.11564	1.92569	7.92578
Pf3D7_14_v3	2207596	2208284	689	82.55	8.17869	1.92527	6.94574
Pf3D7_01_v3	281876	285302	3427	80.77	8.47504	1.92482	7.27038
Pf3D7_06_v3	428284	431204	2921	73.27	8.88911	1.92461	7.73612
Pf3D7_13_v3	2490486	2491786	1301	71.97	7.6025	1.92451	6.42591
Pf3D7_07_v3	20181	25814	5634	134.22	12.4707	1.92403	11.0966
Pf3D7_06_v3	468037	468340	304	71.27	7.34686	1.92393	6.16639
Pf3D7_08_v3	1439545	1443578	4034	86.35	8.39808	1.92385	7.18384
Pf3D7_11_v3	1023714	1024486	773	72.79	7.56659	1.92335	6.38827
Pf3D7_05_v3	1162876	1164863	1988	71.83	7.44807	1.92287	6.26989
Pf3D7_07_v3	263912	267283	3372	71.49	7.54768	1.92256	6.37447
Pf3D7_13_v3	373450	373847	398	92.32	9.4943	1.92236	8.23144
Pf3D7_12_v3	10605	15954	5350	73.35	9.43398	1.92151	8.28033
Pf3D7_06_v3	1390518	1414823	24306	82.94	9.2927	1.92097	8.10009
Pf3D7_05_v3	1204874	1205134	261	71.16	7.18453	1.92089	6.00123
Pf3D7_06_v3	273003	277634	4632	86.55	9.38925	1.92082	8.18365
Pf3D7_05_v3	669765	671823	2059	73.83	7.57303	1.92042	6.38549
Pf3D7_03_v3	104401	105147	747	71.3	7.49446	1.92002	6.32313
Pf3D7_08_v3	1432949	1433831	883	79.84	7.80834	1.91955	6.58677
Pf3D7_13_v3	2585649	2586101	453	78.19	7.61868	1.91925	6.40677
Pf3D7_13_v3	1393167	1393759	593	78.78	8.15934	1.91842	6.96681
Pf3D7_08_v3	101946	102782	837	71.32	7.07102	1.91778	5.88536
Pf3D7_10_v3	826121	826656	536	72.69	7.22433	1.91729	6.03794
Pf3D7_04_v3	241389	242234	846	71	7.54233	1.91669	6.37707
Pf3D7_11_v3	872898	876909	4012	79.18	8.54458	1.91598	7.35399
Pf3D7_03_v3	332872	334672	1801	74.46	7.76925	1.91553	6.59499
Pf3D7_11_v3	1821088	1822854	1767	78.45	8.23191	1.91521	7.04642
Pf3D7_13_v3	911707	912200	494	70.93	7.46397	1.91482	6.29816
Pf3D7_04_v3	658747	659201	455	72.89	7.2792	1.91481	6.09485
Pf3D7_API_v3	3290736	3291571	836	137.37	10.6444	1.91481	9.35787
Pf3D7_10_v3	493318	495020	1703	75.77	7.61547	1.91472	6.42139
Pf3D7_02_v3	916592	923781	7190	133.56	12.6748	1.91471	11.296
Pf3D7_09_v3	650740	654814	4075	70.92	7.15553	1.91454	5.97814
Pf3D7_04_v3	971340	976739	5400	177.52	14.8644	1.91449	13.3575
Pf3D7_02_v3	607231	609295	2065	83.91	8.65795	1.91404	7.44228
Pf3D7_13_v3	1637535	1638526	992	70.88	7.65763	1.91366	6.49905
Pf3D7_02_v3	490212	490732	521	74.6	7.54375	1.91358	6.3556
Pf3D7_14_v3	1691030	1692537	1508	72.23	7.64816	1.91331	6.48168
Pf3D7_11_v3	925834	927516	1683	70.87	7.07548	1.91282	5.89748
Pf3D7_05_v3	135249	135885	637	73.55	7.39547	1.91261	6.2199
Pf3D7_10_v3	1282431	1283316	886	70.91	7.24929	1.9123	6.07828
Pf3D7_14_v3	2244997	2245456	460	90.64	8.73173	1.91213	7.46827
Pf3D7_12_v3	150024	153923	3900	76.16	7.56295	1.91168	6.3737
Pf3D7_14_v3	2714999	2717244	2246	71.56	7.35444	1.91166	6.18466
Pf3D7_02_v3	229334	229915	582	71.45	7.12764	1.91098	5.94981
Pf3D7_01_v3	500998	502368	1371	88.18	8.87902	1.91094	7.65108
Pf3D7_08_v3	167052	170096	3045	75.9	8.39216	1.91091	7.21917
Pf3D7_12_v3	1626854	1627935	1082	76.1	7.68234	1.91041	6.49253
Pf3D7_14_v3	776657	777053	397	71.21	7.04673	1.91031	5.86851
Pf3D7_07_v3	1379013	1380564	1552	71.25	7.35183	1.90999	6.18421
Pf3D7_01_v3	388397	388924	528	79.14	8.07956	1.90996	6.88694
Pf3D7_01_v3	95122	95835	714	74.66	7.55487	1.90977	6.37625
Pf3D7_11_v3	1368216	1368515	300	70.73	7.12032	1.90971	5.94768
Pf3D7_13_v3	733200	733482	283	72.79	7.29732	1.90965	6.12094
Pf3D7_10_v3	1137885	1139493	1609	82.73	8.2496	1.90944	7.03337
Pf3D7_12_v3	907279	907846	568	81.24	7.88481	1.90943	6.66566
Pf3D7_02_v3	249069	250501	1433	79	8.24604	1.90911	7.05835
Pf3D7_07_v3	105050	105958	909	70.72	7.07936	1.90879	5.90581
Pf3D7_10_v3	508619	508971	353	70.69	7.01449	1.90862	5.83852
Pf3D7_10_v3	627071	628611	1541	70.87	7.40252	1.90859	6.23919
Pf3D7_13_v3	2187497	2190096	2600	70.69	7.24806	1.90846	6.0811
Pf3D7_13_v3	1679701	1681300	1600	70.68	7.01156	1.90813	5.83645
Pf3D7_10_v3	1407501	1408263	763	77.39	7.44081	1.90808	6.23886
Pf3D7_12_v3	1257308	1258076	769	76.67	7.44312	1.90793	6.2448
Pf3D7_14_v3	2241512	2242855	1344	70.99	7.2385	1.90792	6.06973
Pf3D7_10_v3	1253509	1254063	555	82.16	8.33737	1.90777	7.1282
Pf3D7_04_v3	986183	987448	1266	70.66	7.24811	1.90767	6.08164
Pf3D7_13_v3	1408709	1409698	990	78.64	8.28453	1.9076	7.12183
Pf3D7_08_v3	1009977	1010565	589	116.8	10.8448	1.90694	9.50116
Pf3D7_03_v3	372715	374193	1479	70.7	7.1698	1.90662	6.00177
Pf3D7_13_v3	2005925	2007342	1418	70.6	7.56688	1.90601	6.41195
Pf3D7_05_v3	1140670	1140982	313	80.7	7.86036	1.9059	6.65091
Pf3D7_12_v3	1216867	1217443	577	106.98	10.019	1.90585	8.70822
Pf3D7_08_v3	83459	87882	4424	76.36	7.65957	1.90492	6.46932
Pf3D7_09_v3	996616	997554	939	111.71	11.4401	1.90448	10.1154
Pf3D7_12_v3	1621224	1622544	1321	70.72	7.11175	1.90417	5.94521
Pf3D7_12_v3	2092439	2094206	1768	72.16	7.36836	1.90415	6.20229
Pf3D7_06_v3	851429	852182	754	80.18	7.87451	1.90363	6.66556
Pf3D7_11_v3	405482	409625	4144	75.07	7.69609	1.90363	6.52612
Pf3D7_04_v3	528732	531611	2880	76.62	9.0454	1.90322	7.88804
Pf3D7_06_v3	1097374	1098314	941	74.19	7.38925	1.90298	6.20942
Pf3D7_11_v3	24051	29361	5311	124.39	11.3442	1.90214	10.0192
Pf3D7_14_v3	2102295	2102558	264	70.45	7.082	1.90204	5.9163
Pf3D7_04_v3	213104	213843	740	70.59	7.25274	1.90161	6.09365
Pf3D7_06_v3	128924	131477	2554	70.61	7.20789	1.90134	6.04614
Pf3D7_02_v3	560111	562438	2328	83.45	9.17932	1.90031	7.99175
Pf3D7_07_v3	1417715	1418892	1178	95.15	9.12817	1.89937	7.86681
Pf3D7_14_v3	2335734	2337016	1283	70.37	7.38718	1.89915	6.23509
Pf3D7_10_v3	1203872	1208863	4992	74.31	7.39669	1.89878	6.21753
Pf3D7_14_v3	1452704	1454858	2155	72.68	7.43736	1.89763	6.27747
Pf3D7_10_v3	1217841	1220126	2286	89.41	9.10782	1.89761	7.89804
Pf3D7_10_v3	365828	367149	1322	72.23	7.03114	1.89734	5.85909
Pf3D7_14_v3	1015371	1016602	1232	70.32	7.0388	1.89714	5.87716
Pf3D7_03_v3	677870	680330	2461	70.24	7.35409	1.89527	6.20339
Pf3D7_06_v3	646931	649063	2133	71.55	7.7108	1.89509	6.5664
Pf3D7_13_v3	243623	243828	206	70.24	6.88366	1.89501	5.71828
Pf3D7_14_v3	1372474	1374354	1881	90.1	9.98222	1.89442	8.75506
Pf3D7_09_v3	1495743	1496968	1226	103.52	10.0794	1.8933	8.79583
Pf3D7_05_v3	665109	666342	1234	70.46	7.15503	1.89311	6.00079
Pf3D7_14_v3	1908287	1913997	5711	71.59	7.84038	1.89257	6.69977
Pf3D7_13_v3	2281523	2284158	2636	70.36	7.22404	1.89249	6.07183
Pf3D7_11_v3	929726	932792	3067	71.32	7.87458	1.89224	6.73717
Pf3D7_14_v3	2387922	2389422	1501	70.82	7.14272	1.89209	5.98867
Pf3D7_06_v3	1121705	1125139	3435	71.51	7.12283	1.89171	5.96432
Pf3D7_02_v3	313482	316497	3016	70.61	7.17919	1.89143	6.02402
Pf3D7_05_v3	632321	633271	951	78.18	7.5926	1.89141	6.40092
Pf3D7_08_v3	768724	769432	709	70.03	7.02189	1.89093	5.86683
Pf3D7_12_v3	1615391	1616717	1327	70.93	7.20549	1.88938	6.05345
Pf3D7_13_v3	1972210	1973852	1643	71.14	7.03199	1.88908	5.87207
Pf3D7_03_v3	704841	705251	411	84.42	8.16068	1.889	6.9469
Pf3D7_12_v3	1459864	1460936	1073	69.95	6.85244	1.88886	5.69255
Pf3D7_12_v3	1443154	1444614	1461	73.29	6.90057	1.88883	5.72237
Pf3D7_09_v3	52657	53937	1281	73.43	7.42814	1.88867	6.2666
Pf3D7_07_v3	1047954	1048916	963	80.26	7.61875	1.88851	6.41971
Pf3D7_11_v3	1184281	1185358	1078	83.41	8.25322	1.8879	7.06181
Pf3D7_09_v3	318326	319982	1657	71.12	6.87565	1.88743	5.71177
Pf3D7_08_v3	666578	667108	531	77.88	7.31772	1.88701	6.12402
Pf3D7_02_v3	275694	276473	780	70.05	6.90039	1.88669	5.74472
Pf3D7_10_v3	389553	391625	2073	74.69	7.73598	1.88651	6.58638
Pf3D7_09_v3	270851	271335	485	74.01	7.0737	1.88627	5.89946
Pf3D7_12_v3	1610440	1612328	1889	70.18	6.93327	1.8862	5.77943
Pf3D7_01_v3	1866	28389	26524	77.94	8.52902	1.88558	7.35826
Pf3D7_08_v3	1383496	1383797	302	69.82	6.80721	1.88547	5.64997
Pf3D7_14_v3	1902970	1903975	1006	69.81	6.84141	1.88505	5.68549
Pf3D7_14_v3	1507348	1509994	2647	69.82	7.27215	1.8847	6.1281
Pf3D7_05_v3	316740	317551	812	69.84	6.77066	1.88432	5.61283
Pf3D7_13_v3	1653708	1654084	377	83.76	7.69177	1.88389	6.48839
Pf3D7_14_v3	907422	908111	690	80.76	7.40942	1.88385	6.21186
Pf3D7_14_v3	3223448	3223775	328	72.59	7.09956	1.88358	5.94109
Pf3D7_13_v3	2144281	2145202	922	69.74	7.17368	1.88334	6.03104
Pf3D7_14_v3	1166358	1169253	2896	72.04	7.13041	1.88313	5.97762
Pf3D7_03_v3	611584	612029	446	71.45	6.73112	1.88301	5.5644
Pf3D7_14_v3	2323988	2325168	1181	72.74	7.7744	1.8829	6.63416
Pf3D7_05_v3	934648	936358	1711	70.02	7.17956	1.88258	6.03822
Pf3D7_04_v3	1529	27655	26127	79.58	8.8206	1.88238	7.64453
Pf3D7_04_v3	921056	928075	7020	75.06	7.32576	1.88232	6.16119
Pf3D7_02_v3	183355	185910	2556	76.91	8.19398	1.8823	7.02494
Pf3D7_13_v3	501869	505423	3555	69.81	7.0116	1.88229	5.86411
Pf3D7_08_v3	533628	533950	323	72.92	7.10649	1.88214	5.94578
Pf3D7_13_v3	1542716	1545714	2999	76.19	7.41493	1.88158	6.24387
Pf3D7_04_v3	1071596	1072446	851	75.27	7.48628	1.88102	6.32468
Pf3D7_10_v3	91785	93309	1525	74.49	7.03057	1.88101	5.85573
Pf3D7_10_v3	1011978	1012259	282	69.66	6.7401	1.88099	5.58518
Pf3D7_11_v3	1381078	1381395	318	74.41	7.23578	1.88071	6.06782
Pf3D7_05_v3	948826	951010	2185	72.22	6.9952	1.88038	5.83904
Pf3D7_12_v3	1340252	1341298	1047	79.77	8.11788	1.8802	6.94372
Pf3D7_13_v3	2450557	2452921	2365	69.62	6.82951	1.88004	5.67923
Pf3D7_11_v3	1271226	1271902	677	72.47	7.09568	1.8797	5.93441
Pf3D7_04_v3	267456	268278	823	76.26	7.67014	1.87917	6.50517
Pf3D7_14_v3	910603	912173	1571	80.05	8.22975	1.87908	7.05668
Pf3D7_12_v3	1583929	1584444	516	70.11	6.6916	1.87863	5.53877
Pf3D7_14_v3	2703801	2704054	254	76.25	7.24346	1.87862	6.06491
Pf3D7_14_v3	640502	642693	2192	70.08	6.76837	1.87839	5.61564
Pf3D7_08_v3	703463	705235	1773	72.59	6.9578	1.87832	5.79913
Pf3D7_03_v3	155699	156134	436	69.56	6.8179	1.87831	5.66902
Pf3D7_05_v3	236560	237563	1004	82.9	8.46537	1.87797	7.28913
Pf3D7_03_v3	748592	757933	9342	79.9	8.84593	1.87662	7.66388
Pf3D7_07_v3	780682	781060	379	78.13	7.4258	1.87633	6.24891
Pf3D7_05_v3	611658	612013	356	110.3	9.8693	1.8762	8.57685
Pf3D7_01_v3	29413	34756	5344	125.54	10.9577	1.87591	9.6341
Pf3D7_14_v3	2259517	2261275	1759	70.22	6.90707	1.87583	5.7597
Pf3D7_11_v3	35593	42455	6863	105.43	9.73169	1.87522	8.48131
Pf3D7_13_v3	240104	240435	332	123.36	10.9188	1.8752	9.58558
Pf3D7_09_v3	1504475	1539069	34595	77.19	8.82929	1.87472	7.67888
Pf3D7_08_v3	930445	930758	314	69.42	6.57139	1.87471	5.41718
Pf3D7_14_v3	3072238	3073178	941	69.42	7.0811	1.87465	5.94594
Pf3D7_06_v3	1214328	1215964	1637	73.45	7.30053	1.87454	6.15751
Pf3D7_04_v3	864322	865300	979	77.17	7.42475	1.87382	6.24897
Pf3D7_07_v3	583640	589035	5396	139.99	12.1271	1.87302	10.7877
Pf3D7_07_v3	812456	817961	5506	71.01	7.50331	1.87282	6.36798
Pf3D7_13_v3	2811800	2818840	7041	70.57	6.86794	1.87265	5.72016
Pf3D7_08_v3	1279923	1280143	221	88.73	8.097	1.8725	6.86785
Pf3D7_09_v3	762968	763198	231	69.77	6.59758	1.8725	5.44506
Pf3D7_14_v3	1541637	1542533	897	69.33	6.85854	1.8724	5.71869
Pf3D7_14_v3	2912472	2915048	2577	70.1	6.71007	1.87227	5.55986
Pf3D7_14_v3	2997682	2997895	214	73.6	6.93518	1.87219	5.77034
Pf3D7_12_v3	402314	402542	229	69.32	6.52596	1.87194	5.37319
Pf3D7_08_v3	290906	291146	241	74.43	7.00767	1.87135	5.83988
Pf3D7_11_v3	725166	725741	576	93.33	8.25707	1.87092	7.01265
Pf3D7_11_v3	1234718	1235282	565	73.5	6.9457	1.87078	5.78309
Pf3D7_14_v3	683470	684810	1341	69.63	6.78041	1.8704	5.63648
Pf3D7_10_v3	1180998	1182423	1426	74.71	7.08465	1.86967	5.91994
Pf3D7_05_v3	20791	26279	5489	165.43	13.4417	1.869	12.0128
Pf3D7_07_v3	1156752	1158389	1638	73.54	7.03427	1.869	5.8755
Pf3D7_10_v3	1519620	1546356	26737	90.86	8.20756	1.8688	6.98418
Pf3D7_06_v3	1165227	1169040	3814	89.56	9.19615	1.86879	7.98826
Pf3D7_09_v3	580781	581521	741	71.94	6.85385	1.86858	5.70434
Pf3D7_10_v3	164985	165830	846	79.74	7.27881	1.86855	6.09586
Pf3D7_14_v3	420573	422716	2144	71.89	7.34569	1.86841	6.20782
Pf3D7_13_v3	2837394	2838801	1408	70.53	7.3033	1.86796	6.17579
Pf3D7_09_v3	179259	179960	702	72.57	7.09231	1.86747	5.94838
Pf3D7_12_v3	1446451	1447818	1368	69.72	7.21255	1.86679	6.087
Pf3D7_07_v3	755766	757688	1923	76.22	7.5001	1.86634	6.33736
Pf3D7_12_v3	1704382	1709920	5539	136.5	12.1515	1.86634	10.8168
Pf3D7_13_v3	1262700	1262959	260	84.57	7.65636	1.86602	6.45204
Pf3D7_09_v3	676343	676593	251	77.88	7.22616	1.8655	6.04749
Pf3D7_14_v3	1576048	1576625	578	71.11	7.22513	1.86515	6.09086
Pf3D7_06_v3	597911	600100	2190	75.46	7.25887	1.86499	6.09806
Pf3D7_03_v3	115533	124684	9152	74.79	7.42394	1.8646	6.27955
Pf3D7_08_v3	183779	185569	1791	89.36	8.62337	1.86441	7.40591
Pf3D7_12_v3	2071775	2073000	1226	70.23	7.20394	1.86434	6.07857
Pf3D7_11_v3	1501325	1502437	1113	69.26	6.53843	1.86416	5.39427
Pf3D7_13_v3	1309581	1309881	301	73.83	6.78694	1.86357	5.6206
Pf3D7_14_v3	2220042	2220662	621	71.56	6.66497	1.86355	5.51143
Pf3D7_14_v3	2731982	2733455	1474	70.75	6.6365	1.86354	5.48494
Pf3D7_01_v3	265338	268858	3521	69.68	6.71455	1.86344	5.57516
Pf3D7_14_v3	2972982	2974015	1034	69.05	6.64088	1.86333	5.50222
Pf3D7_04_v3	446118	447758	1641	75.06	6.8524	1.86291	5.69324
Pf3D7_09_v3	864451	865125	675	73.93	7.48785	1.86269	6.35348
Pf3D7_07_v3	994859	995455	597	79.08	7.78406	1.86267	6.61959
Pf3D7_07_v3	128516	128993	478	75.54	6.83965	1.86205	5.66793
Pf3D7_12_v3	1601925	1602683	759	77.65	7.07508	1.86202	5.89961
Pf3D7_13_v3	1657500	1660107	2608	69.74	6.65037	1.86185	5.51069
Pf3D7_09_v3	321126	323200	2075	70.68	6.72212	1.86125	5.58093
Pf3D7_14_v3	331029	331495	467	76.73	6.86823	1.8609	5.70109
Pf3D7_10_v3	582590	587042	4453	92.37	8.46517	1.86085	7.24491
Pf3D7_04_v3	520806	524305	3500	93.88	10.7092	1.86025	9.49205
Pf3D7_11_v3	1920770	1921802	1033	68.85	6.50626	1.85955	5.36652
Pf3D7_03_v3	6303	35899	29597	77.56	8.65025	1.85951	7.50212
Pf3D7_14_v3	978241	980064	1824	80.51	7.38461	1.85944	6.2024
Pf3D7_14_v3	1205589	1206041	453	70.32	6.5052	1.85927	5.36125
Pf3D7_14_v3	389700	391547	1848	69.98	7.16926	1.85911	6.04668
Pf3D7_02_v3	512287	514720	2434	73.84	6.99375	1.85904	5.8422
Pf3D7_14_v3	1954584	1956347	1764	69.41	6.4829	1.85901	5.33976
Pf3D7_14_v3	1405128	1406175	1048	75.76	6.98269	1.85821	5.8257
Pf3D7_13_v3	2150127	2150521	395	70.9	6.77261	1.85817	5.63244
Pf3D7_07_v3	344015	345743	1729	70.84	6.76742	1.85754	5.62898
Pf3D7_05_v3	1019558	1019812	255	68.78	6.4176	1.85753	5.2767
Pf3D7_11_v3	1707479	1708305	827	68.77	6.4609	1.85742	5.32177
Pf3D7_05_v3	140744	141454	711	72.3	6.83819	1.85712	5.69978
Pf3D7_05_v3	963177	964864	1688	69.01	7.11615	1.85711	5.99801
Pf3D7_03_v3	728337	729445	1109	73.97	6.89048	1.85706	5.73122
Pf3D7_05_v3	1144018	1145252	1235	110.2	8.94937	1.85671	7.68676
Pf3D7_13_v3	1329611	1331153	1543	68.72	6.44699	1.85604	5.30953
Pf3D7_05_v3	587991	588394	404	68.72	6.46357	1.85594	5.32667
Pf3D7_10_v3	1082216	1083525	1310	108.98	10.6218	1.85543	9.33578
Pf3D7_03_v3	36839	42284	5446	129.73	10.557	1.85538	9.2479
Pf3D7_11_v3	1651017	1685288	34272	77.87	8.80075	1.85499	7.65536
Pf3D7_13_v3	2701657	2703389	1733	76.31	8.10548	1.85498	6.9696
Pf3D7_11_v3	192739	193836	1098	78.69	8.13223	1.85471	6.97069
Pf3D7_06_v3	1351048	1352070	1023	137.93	11.8	1.85446	10.4182
Pf3D7_03_v3	199921	201535	1615	68.66	6.59104	1.85433	5.4608
Pf3D7_06_v3	222911	224175	1265	70.88	6.96782	1.85391	5.84241
Pf3D7_03_v3	972045	974506	2462	76.65	7.71566	1.8534	6.56665
Pf3D7_12_v3	2175607	2176011	405	68.62	6.23633	1.85329	5.09363
Pf3D7_14_v3	2195122	2198263	3142	68.65	6.72301	1.8527	5.59754
Pf3D7_12_v3	379408	380409	1002	68.58	6.80623	1.85244	5.68581
Pf3D7_06_v3	184223	184462	240	72.87	6.69384	1.85234	5.54182
Pf3D7_12_v3	1214643	1215007	365	91.76	8.307	1.85222	7.08096
Pf3D7_08_v3	800900	803569	2670	79.24	7.17782	1.85193	6.00347
Pf3D7_07_v3	1152789	1153923	1135	87.47	8.24863	1.85183	7.05824
Pf3D7_05_v3	684761	685508	748	69.03	6.51431	1.85137	5.38112
Pf3D7_12_v3	2062704	2063223	520	70.54	6.51427	1.85044	5.37488
Pf3D7_14_v3	1985799	1987156	1358	117.24	9.88695	1.85023	8.58002
Pf3D7_02_v3	378181	378469	289	68.98	6.40706	1.85009	5.27291
Pf3D7_13_v3	2913566	2916469	2904	72.51	6.98885	1.85005	5.84966
Pf3D7_09_v3	742520	743650	1131	68.49	6.49749	1.84995	5.36907
Pf3D7_09_v3	129290	130726	1437	70.28	7.11013	1.84937	5.9922
Pf3D7_12_v3	1801607	1802037	431	77.23	6.93204	1.84914	5.77232
Pf3D7_12_v3	1550647	1550998	352	86.72	7.64427	1.84864	6.43565
Pf3D7_10_v3	1201073	1202402	1330	70.94	6.63419	1.84816	5.49913
Pf3D7_03_v3	725539	725879	341	68.41	6.4312	1.84791	5.30164
Pf3D7_08_v3	762251	764908	2658	68.42	6.88076	1.84787	5.76535
Pf3D7_14_v3	1612499	1612942	444	68.41	6.41364	1.84787	5.28421
Pf3D7_14_v3	2825423	2826484	1062	68.41	6.56802	1.84769	5.44444
Pf3D7_08_v3	378657	379580	924	76.38	7.16345	1.84762	6.00873
Pf3D7_11_v3	1710364	1711619	1256	70.66	6.72882	1.84742	5.59948
Pf3D7_02_v3	178895	179239	345	75.94	6.88728	1.8473	5.72957
Pf3D7_09_v3	1358165	1358734	570	85.61	8.39652	1.84724	7.22428
Pf3D7_02_v3	265110	266820	1711	69.84	6.58112	1.84688	5.45101
Pf3D7_14_v3	120131	120472	342	68.81	6.27452	1.84684	5.13932
Pf3D7_14_v3	1221810	1222814	1005	78.89	7.34297	1.84668	6.17874
Pf3D7_11_v3	128822	129058	237	68.37	6.35703	1.84667	5.22646
Pf3D7_06_v3	878882	880675	1794	69.61	6.68174	1.84645	5.55786
Pf3D7_11_v3	738708	741088	2381	71.72	6.82611	1.84625	5.69343
Pf3D7_01_v3	589718	589939	222	83.76	7.48938	1.84579	6.29254
Pf3D7_04_v3	662062	662424	363	68.32	6.3781	1.84548	5.24959
Pf3D7_07_v3	955298	956352	1055	88.03	8.11074	1.84524	6.91746
Pf3D7_07_v3	609270	610487	1218	68.82	6.62871	1.84469	5.50797
Pf3D7_08_v3	335972	343187	7216	71.31	7.10637	1.84351	5.98253
Pf3D7_07_v3	834076	834409	334	68.24	6.23109	1.84327	5.09943
Pf3D7_11_v3	1689603	1689858	256	89.57	7.80807	1.84307	6.59821
Pf3D7_05_v3	387799	388124	326	76.82	6.92774	1.84306	5.76738
Pf3D7_05_v3	352209	354003	1795	72.36	6.72178	1.84292	5.58615
Pf3D7_14_v3	3248272	3250893	2622	68.88	6.89318	1.84282	5.78389
Pf3D7_08_v3	1168655	1170199	1545	82.77	8.07271	1.84241	6.90851
Pf3D7_07_v3	1270398	1277699	7302	68.48	6.7156	1.84185	5.60149
Pf3D7_03_v3	378086	383176	5091	70.44	6.70083	1.84162	5.57805
Pf3D7_02_v3	35940	37109	1170	77.6	6.89588	1.84146	5.72844
Pf3D7_07_v3	1191297	1192208	912	68.21	6.413	1.84137	5.29077
Pf3D7_13_v3	2473845	2481578	7734	68.77	6.48128	1.84065	5.35868
Pf3D7_10_v3	1224560	1225899	1340	68.2	6.4793	1.84055	5.35994
Pf3D7_13_v3	2696710	2699842	3133	69.39	6.35973	1.84039	5.23053
Pf3D7_05_v3	1091703	1093364	1662	82.84	7.3041	1.83961	6.13354
Pf3D7_09_v3	941979	942407	429	68.1	6.4343	1.83952	5.31451
Pf3D7_14_v3	983411	984581	1171	68.11	6.41428	1.83926	5.29409
Pf3D7_11_v3	970095	971247	1153	71.94	6.80847	1.83898	5.68363
Pf3D7_13_v3	1310701	1311880	1180	79.21	7.30354	1.83874	6.14733
Pf3D7_10_v3	1372050	1372503	454	74.15	6.7771	1.83872	5.63104
Pf3D7_12_v3	187297	188083	787	68.4	6.2386	1.83872	5.11125
Pf3D7_13_v3	2750625	2751775	1151	68.41	6.43129	1.83869	5.31197
Pf3D7_05_v3	1316566	1316861	296	68.04	6.17192	1.83807	5.0444
Pf3D7_09_v3	494331	497631	3301	68.91	6.47379	1.8379	5.35311
Pf3D7_09_v3	1182719	1183674	956	72.71	6.65538	1.83781	5.52529
Pf3D7_11_v3	588831	590155	1325	68.03	6.47555	1.83777	5.35915
Pf3D7_06_v3	1075125	1076183	1059	68.19	6.18937	1.83768	5.06301
Pf3D7_03_v3	845787	847216	1430	68.02	6.37631	1.83749	5.25701
Pf3D7_07_v3	963521	965108	1588	70.72	6.56267	1.83722	5.43979
Pf3D7_01_v3	111427	115473	4047	74.72	6.94249	1.83716	5.81116
Pf3D7_13_v3	1892117	1892423	307	68.32	6.49175	1.83713	5.37596
Pf3D7_06_v3	1136217	1150435	14219	71.36	6.8569	1.83696	5.73681
Pf3D7_04_v3	579217	585079	5863	91.88	7.94873	1.8369	6.78147
Pf3D7_14_v3	1244137	1245393	1257	67.99	6.19626	1.8366	5.07114
Pf3D7_14_v3	1862827	1864763	1937	69.18	6.43828	1.83646	5.31796
Pf3D7_05_v3	607483	607827	345	67.98	6.16892	1.83636	5.04307
Pf3D7_11_v3	449963	450836	874	71.22	6.57103	1.83624	5.44983
Pf3D7_09_v3	477840	479509	1670	71.45	6.71957	1.83605	5.59384
Pf3D7_11_v3	1156485	1158300	1816	68.01	6.51219	1.83582	5.39917
Pf3D7_10_v3	106670	108206	1537	78.39	6.9464	1.83546	5.77846
Pf3D7_06_v3	386986	387296	311	75.95	6.72826	1.83514	5.57546
Pf3D7_05_v3	1071481	1072158	678	71.03	6.41515	1.83509	5.2837
Pf3D7_10_v3	682279	682503	225	67.93	6.23177	1.83501	5.10957
Pf3D7_13_v3	60030	61380	1351	70.51	6.63013	1.83488	5.50995
Pf3D7_03_v3	362376	363962	1587	70.48	6.72025	1.83463	5.60284
Pf3D7_09_v3	98474	99533	1060	70.39	6.44373	1.83405	5.31916
Pf3D7_04_v3	537873	538562	690	70.07	6.27745	1.83367	5.14866
Pf3D7_11_v3	1518596	1521062	2467	71.46	7.22623	1.83356	6.12328
Pf3D7_07_v3	742711	744592	1882	72.38	7.25731	1.83311	6.13216
Pf3D7_04_v3	1099786	1102413	2628	75.09	6.75221	1.83307	5.60393
Pf3D7_05_v3	391200	393729	2530	68.43	6.56883	1.83281	5.45935
Pf3D7_12_v3	768804	774318	5515	144.17	11.5968	1.83277	10.253
Pf3D7_13_v3	750948	751437	490	67.84	6.19683	1.83267	5.07597
Pf3D7_12_v3	1057404	1059170	1767	84.33	7.39989	1.83228	6.22805
Pf3D7_12_v3	1513901	1516434	2534	68.65	6.33519	1.83225	5.21494
Pf3D7_09_v3	630665	632300	1636	72.04	6.83859	1.83207	5.71384
Pf3D7_12_v3	1778556	1782093	3538	73.32	6.51222	1.83169	5.37589
Pf3D7_05_v3	557105	557675	571	69.44	6.36419	1.83148	5.2443
Pf3D7_05_v3	239595	242828	3234	67.84	6.45877	1.83146	5.34801
Pf3D7_12_v3	625245	626269	1025	67.79	6.17244	1.83143	5.05204
Pf3D7_10_v3	347273	348420	1148	68.58	6.49852	1.8309	5.38815
Pf3D7_05_v3	1196325	1197013	689	68.09	6.12495	1.8307	5.00272
Pf3D7_08_v3	392582	392966	385	74.44	6.54796	1.8306	5.4053
Pf3D7_09_v3	1110165	1111472	1308	68.94	6.6599	1.83018	5.55396
Pf3D7_11_v3	967298	968724	1427	71.74	6.5521	1.82911	5.42328
Pf3D7_13_v3	1005032	1005278	247	129.21	10.4972	1.82888	9.15389
Pf3D7_02_v3	566556	572848	6293	69.18	6.29769	1.82825	5.1785
Pf3D7_12_v3	2080200	2082851	2652	72.03	6.56422	1.82821	5.43856
Pf3D7_12_v3	116571	117402	832	67.65	6.01315	1.82753	4.89167
Pf3D7_05_v3	381259	382184	926	85.49	7.92513	1.82639	6.76144
Pf3D7_05_v3	759905	760250	346	67.6	6.11457	1.8263	4.99777
Pf3D7_13_v3	99986	100409	424	81.63	7.02178	1.8263	5.85043
Pf3D7_14_v3	1562258	1562969	712	67.6	6.16341	1.82616	5.04862
Pf3D7_14_v3	2115671	2117951	2281	67.76	6.53396	1.82568	5.43152
Pf3D7_03_v3	315026	315551	526	67.57	6.01475	1.82541	4.89594
Pf3D7_14_v3	650580	653029	2450	70.03	6.62514	1.82532	5.51206
Pf3D7_02_v3	51849	53106	1258	72.3	6.5136	1.82523	5.38424
Pf3D7_13_v3	2298185	2298543	359	129.02	10.9085	1.82497	9.57582
Pf3D7_02_v3	769329	771052	1724	69.75	6.48923	1.82432	5.37573
Pf3D7_12_v3	552205	553814	1610	68.21	6.3802	1.82426	5.27184
Pf3D7_05_v3	142868	143882	1015	68.18	6.16019	1.82414	5.04554
Pf3D7_13_v3	2174428	2176421	1994	67.52	6.40626	1.824	5.30328
Pf3D7_12_v3	1719466	1725319	5854	150.38	12.0012	1.82351	10.6656
Pf3D7_12_v3	230970	231259	290	67.49	6.03597	1.82322	4.91943
Pf3D7_10_v3	957789	958332	544	72	6.7485	1.82288	5.62968
Pf3D7_14_v3	3152055	3154700	2646	68.64	6.39261	1.82285	5.28556
Pf3D7_13_v3	1843489	1844895	1407	67.48	6.28314	1.8219	5.17773
Pf3D7_14_v3	1472004	1472990	987	80.04	7.03603	1.82187	5.87515
Pf3D7_05_v3	882369	882589	221	104.79	8.70805	1.82182	7.45698
Pf3D7_11_v3	2013334	2014256	923	126.89	10.6823	1.82165	9.36669
Pf3D7_04_v3	364467	364987	521	74.84	6.80183	1.82153	5.67351
Pf3D7_04_v3	852557	852810	254	68.19	6.02067	1.8213	4.90209
Pf3D7_05_v3	331697	336557	4861	73.43	6.95574	1.82129	5.83673
Pf3D7_04_v3	1058986	1060415	1430	81.7	8.09104	1.82104	6.93787
Pf3D7_07_v3	996496	996928	433	80.81	7.06859	1.82069	5.90865
Pf3D7_07_v3	736237	737460	1224	68.72	6.0485	1.82062	4.92901
Pf3D7_05_v3	75043	79829	4787	161.77	13.7081	1.82056	12.3081
Pf3D7_13_v3	461499	461749	251	76.67	6.59193	1.82014	5.4383
Pf3D7_10_v3	1384091	1387372	3282	67.64	6.35371	1.82008	5.2521
Pf3D7_02_v3	268740	268948	209	68.63	6.14799	1.81994	5.03257
Pf3D7_10_v3	595400	596142	743	67.36	6.32713	1.81974	5.22721
Pf3D7_01_v3	328853	329271	419	67.35	5.89832	1.81968	4.78116
Pf3D7_03_v3	326353	326815	463	67.33	6.17257	1.81911	5.06584
Pf3D7_14_v3	1414100	1415206	1107	67.33	6.04288	1.81899	4.93165
Pf3D7_08_v3	416352	418012	1661	75.43	6.47127	1.81864	5.3321
Pf3D7_11_v3	993472	996410	2939	69.15	6.57955	1.81862	5.4773
Pf3D7_06_v3	1375104	1375996	893	114.54	9.639	1.81861	8.35865
Pf3D7_07_v3	708340	709175	836	79.38	7.38782	1.81835	6.26481
Pf3D7_05_v3	1159365	1161511	2147	67.53	6.34727	1.81817	5.24764
Pf3D7_09_v3	916944	918487	1544	67.29	6.31736	1.81796	5.21774
Pf3D7_07_v3	399368	399912	545	72.05	6.42592	1.81781	5.30309
Pf3D7_14_v3	1023973	1025070	1098	68.18	6.1856	1.81778	5.07747
Pf3D7_01_v3	352956	354285	1330	68.79	6.02039	1.81767	4.90458
Pf3D7_04_v3	198480	201151	2672	69.99	6.32026	1.81663	5.20242
Pf3D7_05_v3	829589	829867	279	67.22	6.08484	1.81602	4.97892
Pf3D7_06_v3	1377392	1379390	1999	119.74	10.8606	1.81538	9.58259
Pf3D7_12_v3	726631	729749	3119	69.02	6.26525	1.81505	5.15522
Pf3D7_09_v3	1433492	1433808	317	68.64	5.95024	1.81495	4.83188
Pf3D7_11_v3	745162	745663	502	67.4	6.03711	1.81457	4.9299
Pf3D7_02_v3	831528	831903	376	68.81	6.25224	1.81456	5.14701
Pf3D7_04_v3	318292	318568	277	70.9	6.11386	1.8145	4.99136
Pf3D7_13_v3	2866016	2867207	1192	73.23	6.57801	1.81439	5.44999
Pf3D7_12_v3	1554259	1554890	632	75.54	6.47707	1.81404	5.33741
Pf3D7_04_v3	546000	547368	1369	100.06	8.44192	1.81401	7.21672
Pf3D7_02_v3	525009	525282	274	67.14	5.9722	1.81387	4.86411
Pf3D7_06_v3	85618	86838	1221	74.75	7.08772	1.81384	5.97062
Pf3D7_14_v3	2570785	2571617	833	67.13	5.98029	1.81378	4.87312
Pf3D7_08_v3	242479	244681	2203	82.08	7.52021	1.81374	6.36359
Pf3D7_13_v3	2331092	2331360	269	69.24	6.12088	1.81367	5.00677
Pf3D7_13_v3	2720244	2720679	436	67.2	6.05015	1.81294	4.94583
Pf3D7_09_v3	793838	794098	261	74.21	6.47369	1.81287	5.33935
Pf3D7_14_v3	472912	473641	730	84.04	7.44401	1.81286	6.28079
Pf3D7_11_v3	524498	526446	1949	68.61	6.09038	1.81243	4.98075
Pf3D7_11_v3	1088938	1090269	1332	68.46	6.44125	1.81238	5.34768
Pf3D7_12_v3	46731	47964	1234	71.67	6.41675	1.81187	5.29841
Pf3D7_07_v3	1387759	1389049	1291	71.68	6.39986	1.81152	5.28182
Pf3D7_07_v3	311480	311754	275	77.67	6.7121	1.81139	5.56346
Pf3D7_05_v3	328848	329664	817	67.04	5.91404	1.81124	4.80717
Pf3D7_10_v3	74692	76891	2200	67.71	6.02597	1.81059	4.91962
Pf3D7_13_v3	1340857	1341355	499	67.01	5.81779	1.81054	4.70772
Pf3D7_04_v3	1026954	1028214	1261	67.58	6.0277	1.81045	4.92381
Pf3D7_12_v3	1908813	1909720	908	93.17	8.61257	1.81042	7.41702
Pf3D7_09_v3	260240	262467	2228	71.24	6.71936	1.81037	5.61392
Pf3D7_02_v3	784034	784405	372	66.99	5.86359	1.81006	4.75616
Pf3D7_12_v3	585099	585328	230	70.78	6.06206	1.80971	4.93962
Pf3D7_05_v3	220975	223404	2430	70.1	6.98922	1.80968	5.88933
Pf3D7_11_v3	1950212	1967827	17616	74.49	6.53481	1.80898	5.41422
Pf3D7_11_v3	1227391	1231436	4046	68.13	6.7677	1.80894	5.68151
Pf3D7_14_v3	2492190	2492394	205	69.12	5.95022	1.80837	4.8381
Pf3D7_08_v3	1335086	1336161	1076	68.55	6.15571	1.80812	5.05302
Pf3D7_10_v3	1251285	1251718	434	67.01	5.75894	1.80739	4.65017
Pf3D7_11_v3	54554	55032	479	69.9	6.245	1.80736	5.13777
Pf3D7_13_v3	1372531	1374320	1790	67.31	6.15909	1.80735	5.06362
Pf3D7_14_v3	2508269	2510285	2017	76.73	6.75174	1.80726	5.61801
Pf3D7_13_v3	1324566	1327593	3028	68.25	6.42623	1.80718	5.33686
Pf3D7_12_v3	621185	621743	559	67.07	5.81019	1.80693	4.70362
Pf3D7_13_v3	769238	769776	539	71.4	6.13483	1.80683	5.01639
Pf3D7_12_v3	1749342	1749777	436	66.86	5.9046	1.80661	4.80225
Pf3D7_11_v3	1945763	1946021	259	66.85	5.89971	1.80627	4.79755
Pf3D7_13_v3	2142103	2143153	1051	75.95	7.14873	1.80569	6.02692
Pf3D7_05_v3	280999	283262	2264	93.37	9.09926	1.80559	7.91784
Pf3D7_12_v3	415602	419390	3789	68.37	6.23548	1.80551	5.1389
Pf3D7_10_v3	634402	634962	561	66.81	5.72322	1.80501	4.61659
Pf3D7_01_v3	339593	342740	3148	75.94	6.93874	1.805	5.81643
Pf3D7_02_v3	106769	106976	208	94.31	7.82587	1.80475	6.61898
Pf3D7_07_v3	1252761	1253934	1174	73.68	6.91734	1.80429	5.81277
Pf3D7_14_v3	1678914	1679415	502	66.77	5.71201	1.80429	4.60533
Pf3D7_02_v3	475292	479189	3898	74.85	6.61242	1.80426	5.5021
Pf3D7_04_v3	632688	632887	200	67.43	5.80426	1.80423	4.69853
Pf3D7_12_v3	301155	302828	1674	68.97	6.10647	1.80398	5.00045
Pf3D7_13_v3	1765361	1766555	1195	67.5	6.19679	1.80385	5.10674
Pf3D7_12_v3	484232	488376	4145	79.06	7.03388	1.80381	5.89424
Pf3D7_06_v3	999568	1004897	5330	71.7	6.27151	1.80366	5.15822
Pf3D7_13_v3	2322020	2322445	426	71	6.06904	1.80357	4.95007
Pf3D7_04_v3	726502	727962	1461	66.75	6.11786	1.8032	5.02752
Pf3D7_03_v3	389811	391324	1514	78.63	6.71348	1.80303	5.57752
Pf3D7_11_v3	2001813	2003209	1397	69.44	6.04612	1.80288	4.94177
Pf3D7_11_v3	1419036	1420506	1471	72.52	6.2662	1.80266	5.15375
Pf3D7_14_v3	3052065	3053191	1127	75.9	7.01011	1.80225	5.89603
Pf3D7_03_v3	1033049	1038384	5336	135.76	10.4112	1.80202	9.13317
Pf3D7_13_v3	741097	742917	1821	74.89	6.53649	1.80193	5.41723
Pf3D7_06_v3	566613	569716	3104	74.19	6.86968	1.80182	5.77011
Pf3D7_04_v3	462130	462694	565	66.67	5.70705	1.80151	4.60366
Pf3D7_13_v3	903219	905172	1954	77.05	6.59322	1.80147	5.46522
Pf3D7_01_v3	215838	217494	1657	67.82	5.87225	1.80121	4.77321
Pf3D7_04_v3	907496	908245	750	69.52	6.53841	1.801	5.45039
Pf3D7_05_v3	62050	63108	1059	77.82	7.01806	1.80074	5.88283
Pf3D7_03_v3	956843	958414	1572	73.38	6.48592	1.80067	5.36902
Pf3D7_04_v3	592002	593349	1348	70.9	6.32278	1.7999	5.21847
Pf3D7_03_v3	979090	983706	4617	66.83	6.39534	1.79988	5.31344
Pf3D7_12_v3	1357208	1357990	783	71.15	6.39253	1.79954	5.27641
Pf3D7_14_v3	2859140	2862043	2904	67.57	6.02859	1.79954	4.93597
Pf3D7_05_v3	210324	212506	2183	79.94	7.1197	1.79952	5.99347
Pf3D7_03_v3	245011	247046	2036	74.5	6.33882	1.79949	5.21525
Pf3D7_14_v3	2676470	2678491	2022	72.8	6.55093	1.79944	5.44479
Pf3D7_12_v3	971237	973281	2045	76.73	6.48394	1.79828	5.34847
Pf3D7_04_v3	211685	212061	377	66.59	5.70847	1.79816	4.60855
Pf3D7_01_v3	178669	180593	1925	67.14	6.09305	1.79806	5.00522
Pf3D7_04_v3	1034259	1037917	3659	66.52	5.86617	1.79761	4.77283
Pf3D7_02_v3	169029	170074	1046	77.08	6.78724	1.79733	5.6633
Pf3D7_13_v3	2606560	2607032	473	66.51	5.84842	1.79731	4.75481
Pf3D7_06_v3	261066	261958	893	66.52	5.91383	1.79707	4.82303
Pf3D7_14_v3	1458215	1459618	1404	66.53	5.86147	1.79687	4.76846
Pf3D7_10_v3	1442051	1443482	1432	96.2	8.25044	1.7966	7.0749
Pf3D7_11_v3	578313	579681	1369	69.73	5.95109	1.79617	4.84658
Pf3D7_08_v3	567805	570706	2902	67.38	6.15351	1.79596	5.06686
Pf3D7_14_v3	999581	999840	260	77.93	6.66581	1.79586	5.53068
Pf3D7_10_v3	570665	570957	293	107.44	8.61528	1.79585	7.37641
Pf3D7_10_v3	951770	952530	761	66.44	5.91222	1.79541	4.82315
Pf3D7_14_v3	1557645	1560132	2488	67.64	6.05417	1.79536	4.96461
Pf3D7_08_v3	312070	312973	904	66.44	5.76769	1.79526	4.67368
Pf3D7_06_v3	270776	272160	1385	67.56	6.0127	1.79394	4.92714
Pf3D7_14_v3	2514877	2517646	2770	67.84	6.10459	1.79341	5.01699
Pf3D7_14_v3	828895	830381	1487	80.67	6.73313	1.79305	5.58231
Pf3D7_10_v3	686573	688922	2350	66.36	5.94671	1.79278	4.86128
Pf3D7_02_v3	271637	272931	1295	66.35	5.82859	1.7924	4.74022
Pf3D7_04_v3	132125	134284	2160	80.04	7.15286	1.79239	6.0202
Pf3D7_11_v3	1359464	1363711	4248	67.2	6.17282	1.79186	5.09132
Pf3D7_02_v3	855495	855763	269	66.3	5.80038	1.79162	4.71127
Pf3D7_13_v3	774855	776712	1858	66.42	5.70839	1.79157	4.61568
Pf3D7_07_v3	778130	778628	499	75.7	6.29676	1.79097	5.16556
Pf3D7_06_v3	644025	646041	2017	71.74	6.16258	1.7909	5.05702
Pf3D7_04_v3	1029345	1030224	880	69.31	5.95052	1.79031	4.85147
Pf3D7_03_v3	429482	430414	933	88.61	7.33207	1.7903	6.15724
Pf3D7_12_v3	1895209	1895674	466	69.02	5.99578	1.78992	4.90031
Pf3D7_08_v3	389911	390970	1060	74.31	6.31719	1.78989	5.20815
Pf3D7_09_v3	804506	805088	583	68.23	5.81524	1.7897	4.71971
Pf3D7_09_v3	1405708	1406962	1255	72.23	6.27784	1.78963	5.17126
Pf3D7_06_v3	590436	591018	583	74.84	6.27594	1.78954	5.15771
Pf3D7_14_v3	1526275	1528180	1906	66.29	5.78727	1.78951	4.69989
Pf3D7_13_v3	1406846	1407415	570	71	5.91126	1.78899	4.80367
Pf3D7_13_v3	908552	908916	365	66.17	5.66543	1.78807	4.57495
Pf3D7_06_v3	615328	615943	616	82.06	6.78349	1.78801	5.63201
Pf3D7_05_v3	747846	749615	1770	66.93	5.68425	1.78795	4.59088
Pf3D7_13_v3	315165	315422	258	66.18	5.69094	1.78789	4.60159
Pf3D7_12_v3	436175	438411	2237	77.27	6.66261	1.78786	5.53765
Pf3D7_09_v3	777693	782028	4336	68.36	5.93702	1.78779	4.84712
Pf3D7_02_v3	294326	295750	1425	74.15	6.6082	1.78757	5.51096
Pf3D7_09_v3	1327034	1328678	1645	67.04	6.0689	1.78701	4.99252
Pf3D7_06_v3	29806	30856	1051	87.27	7.32426	1.78697	6.16115
Pf3D7_07_v3	980759	981132	374	88.03	7.26676	1.78683	6.0958
Pf3D7_04_v3	413636	416243	2608	66.12	5.65723	1.78679	4.56877
Pf3D7_07_v3	854344	856000	1657	70.56	5.94908	1.7865	4.84507
Pf3D7_07_v3	752354	754107	1754	73.38	6.17528	1.78624	5.06635
Pf3D7_13_v3	1980979	1982590	1612	66.42	5.91568	1.78605	4.83604
Pf3D7_01_v3	202927	205136	2210	66.45	5.86386	1.78604	4.78238
Pf3D7_02_v3	680941	681283	343	69.41	5.96941	1.786	4.87306
Pf3D7_13_v3	1804165	1805574	1410	66.08	5.93809	1.78575	4.86052
Pf3D7_12_v3	1843535	1845220	1686	78.87	6.94834	1.78541	5.81796
Pf3D7_05_v3	743254	746426	3173	68.12	5.87178	1.78525	4.78138
Pf3D7_04_v3	623736	625867	2132	73.14	6.48725	1.78509	5.39047
Pf3D7_10_v3	1209763	1213009	3247	69.57	6.13603	1.78485	5.04472
Pf3D7_07_v3	247373	248403	1031	89.98	7.26125	1.78478	6.08089
Pf3D7_03_v3	810817	813197	2381	77.82	6.87799	1.78449	5.74958
Pf3D7_13_v3	1556716	1559093	2378	66.85	5.98908	1.78449	4.91088
Pf3D7_13_v3	526827	527061	235	66.03	5.71863	1.78434	4.63448
Pf3D7_13_v3	1561274	1562905	1632	66.96	5.75386	1.78415	4.66736
Pf3D7_01_v3	242229	243897	1669	90.28	7.17128	1.7839	5.99871
Pf3D7_08_v3	612455	612816	362	68.79	5.84385	1.78383	4.75011
Pf3D7_13_v3	165515	166186	672	68.11	6.11989	1.78357	5.03584
Pf3D7_05_v3	1313125	1313786	662	94.61	7.88812	1.78338	6.69703
Pf3D7_14_v3	1018091	1019216	1126	66.82	5.69549	1.783	4.60886
Pf3D7_12_v3	1765381	1765729	349	73.36	6.122	1.78293	5.01113
Pf3D7_12_v3	2125495	2126476	982	69.12	5.86136	1.78282	4.76706
Pf3D7_09_v3	1401254	1401760	507	70.17	5.8716	1.78253	4.78103
Pf3D7_14_v3	246374	247703	1330	72.57	6.06222	1.78249	4.95504
Pf3D7_07_v3	243153	244620	1468	69.95	6.15985	1.78219	5.07001
Pf3D7_13_v3	1789600	1790314	715	70.11	5.89272	1.78197	4.79513
Pf3D7_13_v3	1252694	1257992	5299	70.44	6.17736	1.78119	5.0828
Pf3D7_10_v3	166818	168813	1996	66.9	6.42532	1.78111	5.3623
Pf3D7_04_v3	91698	93497	1800	83.46	7.15868	1.78088	6.02361
Pf3D7_09_v3	1156266	1157339	1074	66.67	5.72489	1.78068	4.64318
Pf3D7_10_v3	172758	176439	3682	66.01	5.61237	1.78068	4.52853
Pf3D7_11_v3	1790174	1790452	279	96.83	7.67225	1.78064	6.47175
Pf3D7_05_v3	356200	356638	439	82.19	7.10974	1.78052	5.98937
Pf3D7_08_v3	27477	28483	1007	84.36	7.12165	1.78051	5.97461
Pf3D7_12_v3	1134591	1137351	2761	72.6	6.29072	1.78047	5.19871
Pf3D7_14_v3	1411705	1412797	1093	68.38	5.98898	1.78034	4.90947
Pf3D7_12_v3	918795	919305	511	73.2	6.11031	1.78022	5.008
Pf3D7_14_v3	1680357	1684178	3822	73.02	6.44601	1.78012	5.35255
Pf3D7_10_v3	752879	753796	918	67.57	5.61919	1.78001	4.53128
Pf3D7_07_v3	282584	283170	587	75.23	6.61182	1.77989	5.50621
Pf3D7_10_v3	849083	849983	901	66.67	5.62703	1.77979	4.54074
Pf3D7_08_v3	231367	234142	2776	67.64	5.74246	1.7797	4.65668
Pf3D7_14_v3	873047	875893	2847	70.39	6.19321	1.77903	5.10139
Pf3D7_13_v3	2410161	2410360	200	67.11	5.56837	1.77854	4.47967
Pf3D7_04_v3	1129755	1130098	344	69.91	5.91076	1.77802	4.81754
Pf3D7_13_v3	2419700	2420657	958	65.78	5.77385	1.77785	4.69964
Pf3D7_10_v3	982704	983894	1191	70.14	5.8227	1.77778	4.72387
Pf3D7_02_v3	779486	782179	2694	68.65	6.23618	1.77736	5.15754
Pf3D7_02_v3	412569	417477	4909	71.4	6.14651	1.77712	5.05303
Pf3D7_04_v3	470792	472818	2027	70.74	5.85707	1.77658	4.75592
Pf3D7_12_v3	657424	657934	511	69.67	5.78927	1.77638	4.69989
Pf3D7_13_v3	1367357	1368533	1177	65.7	5.57582	1.7756	4.49624
Pf3D7_06_v3	351890	352750	861	65.67	5.50888	1.77485	4.42795
Pf3D7_04_v3	619910	620841	932	72.75	6.08664	1.77477	4.9844
Pf3D7_13_v3	1499382	1501283	1902	65.65	5.70409	1.77435	4.6309
Pf3D7_08_v3	966366	966608	243	74.64	6.06725	1.77363	4.95255
Pf3D7_05_v3	1322000	1323209	1210	66.24	5.84379	1.7735	4.77467
Pf3D7_14_v3	1384172	1385296	1125	74.43	6.38608	1.77343	5.28283
Pf3D7_14_v3	1088438	1089085	648	65.59	5.66713	1.77268	4.59469
Pf3D7_13_v3	2658079	2658388	310	175.73	12.8789	1.77254	11.457
Pf3D7_14_v3	323301	326527	3227	69.67	6.24797	1.77215	5.17346
Pf3D7_14_v3	1829173	1829641	469	65.57	5.41699	1.77208	4.33593
Pf3D7_13_v3	1080136	1082348	2213	72.89	6.27631	1.77182	5.18457
Pf3D7_10_v3	615157	616475	1319	65.88	5.78031	1.77166	4.71111
Pf3D7_10_v3	1424333	1425632	1300	87.67	6.96728	1.7716	5.81973
Pf3D7_12_v3	883706	885959	2254	66.19	5.52038	1.77138	4.44085
Pf3D7_02_v3	841885	843999	2115	65.57	5.60087	1.77118	4.52757
Pf3D7_10_v3	441154	441926	773	65.64	5.53793	1.77087	4.46253
Pf3D7_14_v3	140540	141141	602	65.53	5.48573	1.7708	4.41067
Pf3D7_13_v3	1583265	1584064	800	65.61	5.5591	1.77078	4.48381
Pf3D7_11_v3	1700393	1700919	527	70.12	5.9327	1.77043	4.85399
Pf3D7_05_v3	592126	593125	1000	78	6.76031	1.77031	5.65086
Pf3D7_11_v3	753714	754349	636	80.27	6.36199	1.76984	5.2245
Pf3D7_12_v3	1067926	1069702	1777	70.08	5.89827	1.7698	4.80798
Pf3D7_06_v3	963703	964179	477	71.39	5.83783	1.76955	4.74372
Pf3D7_13_v3	1569144	1569536	393	65.46	5.52361	1.76927	4.44875
Pf3D7_10_v3	99524	99915	392	65.46	5.44967	1.76926	4.37263
Pf3D7_02_v3	720471	721605	1135	83.08	6.55472	1.76924	5.43442
Pf3D7_13_v3	2511578	2512234	657	90.67	7.52931	1.76922	6.36842
Pf3D7_06_v3	937192	938431	1240	66.06	5.70815	1.76911	4.63823
Pf3D7_08_v3	712396	714132	1737	70.86	5.91952	1.76876	4.82887
Pf3D7_09_v3	330637	330933	297	65.44	5.48714	1.76869	4.41211
Pf3D7_10_v3	1104043	1104346	304	68.73	5.66859	1.76822	4.58388
Pf3D7_13_v3	424330	426570	2241	71.14	5.9807	1.76801	4.89932
Pf3D7_11_v3	202944	204326	1383	76.08	6.62966	1.7668	5.53233
Pf3D7_09_v3	245271	246536	1266	66.2	5.79784	1.76642	4.73079
Pf3D7_13_v3	497655	497982	328	70.65	5.77571	1.7663	4.68171
Pf3D7_09_v3	1343304	1346509	3206	72.14	6.27393	1.76601	5.19964
Pf3D7_04_v3	38925	39955	1031	93.79	7.5994	1.76593	6.42642
Pf3D7_07_v3	852100	852617	518	80.84	6.61235	1.7657	5.48831
Pf3D7_07_v3	1297609	1301364	3756	68.42	6.07995	1.76565	5.01575
Pf3D7_10_v3	1469969	1470782	814	66.92	5.52259	1.76551	4.44477
Pf3D7_13_v3	569076	570039	964	74.78	6.03383	1.76551	4.92492
Pf3D7_08_v3	1035996	1038536	2541	68.3	6.07462	1.76513	5.00986
Pf3D7_12_v3	1250167	1252958	2792	66.36	6.2764	1.76469	5.22837
Pf3D7_14_v3	2108852	2110578	1727	66.13	5.45515	1.76459	4.38105
Pf3D7_13_v3	2569021	2570828	1808	65.28	5.53117	1.76444	4.46282
Pf3D7_10_v3	925297	926152	856	66.87	5.81752	1.76442	4.75469
Pf3D7_11_v3	624371	625636	1266	67.2	5.58713	1.76428	4.50806
Pf3D7_08_v3	284082	284324	243	65.33	5.30951	1.76427	4.2329
Pf3D7_05_v3	1207083	1207286	204	65.27	5.33911	1.76421	4.26374
Pf3D7_06_v3	528082	529200	1119	67.3	5.66376	1.76416	4.59402
Pf3D7_14_v3	1980502	1981692	1191	71.35	5.74319	1.76404	4.65339
Pf3D7_08_v3	717230	719735	2506	65.26	5.57619	1.76399	4.50901
Pf3D7_13_v3	221933	224303	2371	65.34	5.73278	1.76382	4.67171
Pf3D7_14_v3	2788805	2793733	4929	67.63	5.69025	1.7638	4.61693
Pf3D7_09_v3	684566	685004	439	91.4	7.49666	1.76378	6.33168
Pf3D7_10_v3	403767	410052	6286	67.43	5.99694	1.76354	4.93563
Pf3D7_12_v3	1209347	1209878	532	65.91	5.6061	1.76348	4.54036
Pf3D7_06_v3	919754	920434	681	70.37	5.71694	1.76317	4.63341
Pf3D7_05_v3	565757	567887	2131	79.83	6.46367	1.76304	5.34257
Pf3D7_13_v3	2376557	2377942	1386	85.47	6.90729	1.76296	5.76667
Pf3D7_14_v3	1081831	1084064	2234	65.26	5.69423	1.76274	4.63363
Pf3D7_08_v3	680985	682402	1418	66.41	5.4404	1.76245	4.36709
Pf3D7_09_v3	1019477	1019952	476	72.13	6.02486	1.76238	4.93247
Pf3D7_02_v3	495210	495641	432	66.68	5.47027	1.76236	4.39641
Pf3D7_04_v3	683568	685849	2282	74.55	5.99861	1.76232	4.9017
Pf3D7_02_v3	410063	410855	793	65.18	5.4155	1.76174	4.34592
Pf3D7_14_v3	2635987	2636611	625	65.93	5.50751	1.76167	4.43866
Pf3D7_05_v3	758482	758827	346	65.17	5.53608	1.76157	4.47106
Pf3D7_13_v3	855439	856359	921	65.17	5.38183	1.76143	4.31181
Pf3D7_14_v3	3055835	3057789	1955	67.55	5.69276	1.76126	4.62002
Pf3D7_11_v3	268922	269611	690	85.82	7.18283	1.76114	6.03811
Pf3D7_13_v3	2372574	2373098	525	76.7	6.14966	1.76078	5.03845
Pf3D7_13_v3	982689	983817	1129	85.47	6.77443	1.76035	5.63472
Pf3D7_10_v3	1324173	1328487	4315	78.39	6.31335	1.75996	5.20387
Pf3D7_09_v3	1152192	1153983	1792	65.38	5.41023	1.75991	4.34181
Pf3D7_10_v3	337933	339432	1500	67.45	5.8435	1.75985	4.77895
Pf3D7_13_v3	2105257	2106120	864	66	5.55515	1.75971	4.49194
Pf3D7_08_v3	1047651	1049335	1685	69.54	5.55515	1.75957	4.47261
Pf3D7_03_v3	82214	82921	708	69.01	5.4672	1.75877	4.38499
Pf3D7_07_v3	895815	897997	2183	72.66	6.61927	1.75877	5.5437
Pf3D7_14_v3	2009051	2009422	372	65.79	5.35344	1.75868	4.28313
Pf3D7_06_v3	250626	252809	2184	71.08	6.40941	1.75859	5.33972
Pf3D7_10_v3	865135	865870	736	70.9	5.91047	1.75789	4.82492
Pf3D7_02_v3	660952	663420	2469	80.66	7.53663	1.75754	6.43212
Pf3D7_07_v3	1200053	1203560	3508	67.46	5.78493	1.75742	4.72173
Pf3D7_02_v3	206009	207355	1347	69.75	5.72028	1.75733	4.64464
Pf3D7_11_v3	1554172	1554375	204	65	5.25589	1.75703	4.1856
Pf3D7_05_v3	598256	598508	253	69.89	5.57847	1.75689	4.48944
Pf3D7_14_v3	2922534	2924001	1468	64.99	5.5127	1.75677	4.45227
Pf3D7_10_v3	237573	241168	3596	66.76	5.48797	1.75671	4.4191
Pf3D7_12_v3	2181010	2182407	1398	70.07	5.6859	1.75644	4.60998
Pf3D7_14_v3	363404	363996	593	70.74	5.79859	1.75638	4.71282
Pf3D7_13_v3	1288120	1289053	934	69.04	5.64717	1.7563	4.56929
Pf3D7_13_v3	784152	785766	1615	73.51	6.22287	1.75628	5.1351
Pf3D7_06_v3	946131	948578	2448	65.09	5.66665	1.75601	4.6118
Pf3D7_12_v3	2120935	2121143	209	64.96	5.30411	1.75601	4.23642
Pf3D7_07_v3	950424	951266	843	82.62	6.69752	1.75595	5.56999
Pf3D7_05_v3	957870	962176	4307	65.28	5.37153	1.75592	4.30527
Pf3D7_13_v3	339909	341981	2073	67.09	5.87967	1.7556	4.82058
Pf3D7_09_v3	1086460	1088665	2206	68.28	5.60597	1.75535	4.53765
Pf3D7_06_v3	840670	841192	523	65.02	5.39951	1.75522	4.3361
Pf3D7_14_v3	3068239	3068618	380	64.91	5.25573	1.75451	4.18822
Pf3D7_12_v3	853502	853803	302	65.25	5.32232	1.75446	4.25579
Pf3D7_14_v3	1057732	1060020	2289	69.48	5.73261	1.75427	4.66557
Pf3D7_01_v3	463855	470224	6370	65.64	5.64869	1.75417	4.5918
Pf3D7_02_v3	687371	688535	1165	73.05	6.26107	1.75393	5.18256
Pf3D7_04_v3	668760	669609	850	66.21	5.30345	1.75372	4.2331
Pf3D7_03_v3	268202	270643	2442	70.18	5.76665	1.75365	4.68538
Pf3D7_13_v3	532759	533836	1078	66.53	5.39204	1.75364	4.3246
Pf3D7_09_v3	551578	552630	1053	65.8	5.74214	1.7536	4.68772
Pf3D7_09_v3	1260478	1261779	1302	73.78	6.08872	1.75359	5.00321
Pf3D7_02_v3	442244	442858	615	67.38	5.57189	1.75349	4.5018
Pf3D7_04_v3	958094	959022	929	129.56	10.0005	1.75296	8.7301
Pf3D7_04_v3	946204	947168	965	118.85	9.63869	1.75287	8.40441
Pf3D7_14_v3	3106946	3111773	4828	64.84	5.56107	1.75268	4.50492
Pf3D7_12_v3	1053448	1054375	928	66.12	5.46085	1.75261	4.39726
Pf3D7_08_v3	1152816	1156176	3361	65.29	5.41937	1.75246	4.35781
Pf3D7_12_v3	1211935	1213496	1562	66.76	5.44638	1.75233	4.37896
Pf3D7_05_v3	56310	59098	2789	65.21	5.3709	1.7523	4.3092
Pf3D7_02_v3	575213	575621	409	64.8	5.31618	1.7517	4.25474
Pf3D7_12_v3	1960161	1961846	1686	65.98	5.51657	1.75143	4.45703
Pf3D7_07_v3	1350364	1350973	610	65.63	5.17494	1.75117	4.10457
Pf3D7_03_v3	234404	235335	932	66.76	5.4793	1.75083	4.41535
Pf3D7_13_v3	2884892	2886076	1185	85.35	6.96258	1.75083	5.83495
Pf3D7_13_v3	1196333	1197475	1143	67	5.51449	1.75082	4.45271
Pf3D7_06_v3	506375	506752	378	65.4	5.4534	1.75067	4.39247
Pf3D7_08_v3	344302	347348	3047	68.65	5.71612	1.75058	4.65086
Pf3D7_10_v3	1193761	1194135	375	65.43	5.29476	1.75011	4.23128
Pf3D7_13_v3	1664751	1665635	885	65.09	5.26555	1.74997	4.20167
Pf3D7_14_v3	47069	47601	533	80	6.22879	1.74971	5.12486
Pf3D7_07_v3	979387	979649	263	92.89	6.98023	1.74962	5.81033
Pf3D7_14_v3	575570	576888	1319	69.28	5.87531	1.74931	4.8097
Pf3D7_06_v3	433687	435840	2154	74.7	6.26331	1.74913	5.17234
Pf3D7_14_v3	727247	728147	901	77.6	6.69565	1.7484	5.60191
Pf3D7_07_v3	643146	643381	236	74.35	5.76523	1.74822	4.66365
Pf3D7_11_v3	1612960	1613370	411	77.1	6.12848	1.74807	5.02283
Pf3D7_13_v3	2840787	2841437	651	213.2	14.4917	1.74805	13.0557
Pf3D7_06_v3	750505	751327	823	64.64	5.31588	1.74747	4.25823
Pf3D7_03_v3	298589	301577	2989	64.74	5.36503	1.74719	4.30988
Pf3D7_14_v3	2681657	2682599	943	65.73	5.37304	1.74714	4.31292
Pf3D7_14_v3	2285143	2290166	5024	67.79	5.59078	1.74712	4.52418
Pf3D7_14_v3	253874	257279	3406	65.03	5.34189	1.74675	4.28467
Pf3D7_10_v3	449267	450101	835	65.13	5.36072	1.74611	4.30494
Pf3D7_04_v3	742742	742979	238	64.58	5.1954	1.74596	4.13521
Pf3D7_14_v3	765472	765957	486	69.44	5.51831	1.74591	4.43906
Pf3D7_07_v3	358145	361511	3367	70.33	5.71019	1.74574	4.63655
Pf3D7_08_v3	849509	849809	301	81	6.20947	1.74509	5.09011
Pf3D7_12_v3	1852905	1855160	2256	67.64	5.42852	1.7446	4.36222
Pf3D7_06_v3	712296	714051	1756	72.26	5.72895	1.74438	4.64528
Pf3D7_10_v3	1248793	1249189	397	64.52	5.22275	1.74416	4.16538
Pf3D7_14_v3	482456	483395	940	68.94	5.4463	1.74403	4.37306
Pf3D7_12_v3	958660	958980	321	66.42	5.27373	1.74402	4.21007
Pf3D7_12_v3	969082	969449	368	64.48	5.12491	1.74329	4.06536
Pf3D7_14_v3	288387	291226	2840	64.48	5.17386	1.74314	4.1164
Pf3D7_07_v3	26988	27925	938	102.54	8.085	1.74295	6.90222
Pf3D7_11_v3	506150	508962	2813	68.98	5.62078	1.74264	4.55179
Pf3D7_13_v3	811980	812446	467	76.06	6.18196	1.74251	5.08959
Pf3D7_02_v3	578910	582770	3861	74.75	6.31671	1.74241	5.23598
Pf3D7_11_v3	810732	812228	1497	66.41	5.41121	1.74206	4.35176
Pf3D7_03_v3	855687	857362	1676	64.4	5.56302	1.74111	4.52177
Pf3D7_14_v3	1826200	1826958	759	71.64	5.78768	1.74105	4.71657
Pf3D7_14_v3	2887307	2888263	957	71.64	5.69226	1.74089	4.61973
Pf3D7_07_v3	1410984	1412045	1062	87.73	6.53758	1.7408	5.39182
Pf3D7_03_v3	238769	239401	633	74.16	6.13249	1.74058	5.0591
Pf3D7_01_v3	600679	601755	1077	71.58	5.67433	1.74052	4.60118
Pf3D7_01_v3	302906	303360	455	65.44	5.14054	1.74049	4.08014
Pf3D7_11_v3	428614	429847	1234	64.45	5.21137	1.73974	4.15844
Pf3D7_05_v3	307497	309423	1927	66.68	5.44237	1.73957	4.38915
Pf3D7_14_v3	2442793	2443044	252	64.39	5.12706	1.73946	4.0715
Pf3D7_13_v3	772591	773383	793	66.53	5.26188	1.73917	4.2016
Pf3D7_12_v3	739847	740179	333	64.31	5.03559	1.73865	3.97823
Pf3D7_12_v3	69106	70192	1087	64.31	5.27671	1.73745	4.22915
Pf3D7_12_v3	1388560	1391681	3122	67.6	5.55481	1.73723	4.49829
Pf3D7_10_v3	316743	318270	1528	71.35	5.51338	1.73721	4.43288
Pf3D7_12_v3	2140585	2140971	387	64.51	5.21109	1.73699	4.15989
Pf3D7_07_v3	893787	894408	622	93.74	6.96563	1.73697	5.80684
Pf3D7_01_v3	138004	138437	434	67.35	5.25547	1.7368	4.19161
Pf3D7_09_v3	1362749	1364713	1965	70.36	5.70016	1.73678	4.63894
Pf3D7_01_v3	148430	151495	3066	70.74	6.04236	1.73671	4.98773
Pf3D7_13_v3	1227714	1229922	2209	65.68	5.18568	1.73665	4.12933
Pf3D7_12_v3	927873	930036	2164	64.88	5.39331	1.73631	4.3488
Pf3D7_08_v3	1176427	1177347	921	67.59	5.34123	1.73618	4.2781
Pf3D7_01_v3	230372	231833	1462	67.96	5.35651	1.73583	4.29439
Pf3D7_05_v3	998815	1002008	3194	64.34	5.06472	1.73582	4.01139
Pf3D7_05_v3	581541	583903	2363	77.21	6.02678	1.73575	4.93419
Pf3D7_10_v3	821164	824180	3017	68.36	5.52168	1.73575	4.46024
Pf3D7_08_v3	363273	366438	3166	71.64	5.50634	1.73521	4.42911
Pf3D7_11_v3	439698	442162	2465	69.72	5.58566	1.73517	4.52139
Pf3D7_07_v3	1325754	1328839	3086	71.04	5.65157	1.73516	4.57794
Pf3D7_01_v3	418344	419506	1163	64.22	5.2329	1.7351	4.1862
Pf3D7_11_v3	1378430	1378717	288	75.89	5.72422	1.73502	4.6272
Pf3D7_05_v3	374317	375413	1097	72.49	5.53209	1.73498	4.44863
Pf3D7_10_v3	1089106	1089440	335	69.77	5.50673	1.73492	4.43884
Pf3D7_11_v3	1163011	1163312	302	66.75	5.28987	1.73489	4.2351
Pf3D7_14_v3	560096	562319	2224	70.52	5.78043	1.73453	4.71499
Pf3D7_05_v3	1041877	1043684	1808	64.14	5.14149	1.73407	4.0928
Pf3D7_06_v3	606094	606961	868	65.78	5.27914	1.73402	4.23003
Pf3D7_11_v3	1991862	1993642	1781	69.91	5.58701	1.73398	4.52594
Pf3D7_09_v3	589483	591683	2201	68.17	5.30014	1.73375	4.23572
Pf3D7_05_v3	247836	248678	843	66.34	5.25715	1.73372	4.20201
Pf3D7_10_v3	1409452	1410255	804	70.61	5.51841	1.73359	4.44892
Pf3D7_07_v3	868564	875524	6961	78.02	6.48598	1.73346	5.40574
Pf3D7_14_v3	2209824	2210515	692	64.1	5.06316	1.73307	4.01278
Pf3D7_12_v3	1448829	1449921	1093	66.63	5.22935	1.73251	4.17562
Pf3D7_12_v3	1787311	1787607	297	65.76	5.1402	1.73172	4.08937
Pf3D7_07_v3	1256699	1257533	835	64.39	5.26656	1.73164	4.2249
Pf3D7_11_v3	422408	423405	998	64.03	5.13798	1.73113	4.09272
Pf3D7_14_v3	514280	515412	1133	64.4	5.29391	1.73088	4.25219
Pf3D7_11_v3	437166	438229	1064	65.84	5.19844	1.73083	4.14644
Pf3D7_11_v3	176148	176990	843	64	4.96586	1.73046	3.91539
Pf3D7_01_v3	365682	366207	526	64.04	5.0276	1.73044	3.97846
Pf3D7_08_v3	1034552	1034924	373	64	5.06026	1.73034	4.01275
Pf3D7_01_v3	260735	261689	955	64.63	5.21551	1.73027	4.1716
Pf3D7_06_v3	236487	238211	1725	65.71	5.36837	1.73024	4.32614
Pf3D7_12_v3	1081495	1083144	1650	69.69	5.82313	1.72994	4.77156
Pf3D7_13_v3	2124302	2124835	534	70.02	5.57119	1.72983	4.50797
Pf3D7_10_v3	256614	257448	835	74.41	5.6714	1.72975	4.5962
Pf3D7_14_v3	1842282	1842525	244	65.22	5.03533	1.72972	3.97992
Pf3D7_01_v3	528171	533538	5368	71.24	5.65875	1.72955	4.59172
Pf3D7_02_v3	236002	241059	5058	66.95	5.40739	1.72946	4.35685
Pf3D7_13_v3	2830183	2830619	437	69.32	5.25699	1.72905	4.18973
Pf3D7_09_v3	352042	353841	1800	66.37	5.26635	1.72891	4.21844
Pf3D7_01_v3	192424	192698	275	110.47	7.90567	1.72817	6.6951
Pf3D7_04_v3	748155	749884	1730	64.3	5.16462	1.72788	4.12249
Pf3D7_08_v3	786401	789179	2779	68.69	5.55697	1.72776	4.50634
Pf3D7_13_v3	1696864	1697958	1095	63.9	5.10243	1.72769	4.05948
Pf3D7_05_v3	1186841	1188830	1990	64.1	5.16929	1.72766	4.12853
Pf3D7_13_v3	2482656	2483262	607	64.03	4.91479	1.72741	3.86553
Pf3D7_05_v3	700166	704463	4298	70.72	5.58981	1.7272	4.53215
Pf3D7_13_v3	1950864	1951744	881	66.65	5.23275	1.72658	4.18415
Pf3D7_14_v3	268396	268651	256	68.27	5.3627	1.72593	4.30718
Pf3D7_07_v3	163604	164041	438	73.34	5.55301	1.72585	4.47344
Pf3D7_06_v3	139257	140503	1247	63.83	5.39271	1.7258	4.3619
Pf3D7_11_v3	253933	254802	870	64.04	4.9957	1.72564	3.95004
Pf3D7_12_v3	355734	357365	1632	79.66	6.29503	1.72562	5.20262
Pf3D7_10_v3	546691	547011	321	91.53	6.70646	1.72556	5.56731
Pf3D7_12_v3	1452642	1457094	4453	65.58	5.1351	1.72555	4.08692
Pf3D7_13_v3	436921	437305	385	67.09	5.10148	1.72492	4.04421
Pf3D7_14_v3	1173660	1175057	1398	66.06	5.23097	1.72488	4.18396
Pf3D7_13_v3	1618097	1619697	1601	68.05	5.44283	1.72481	4.39708
Pf3D7_07_v3	395770	397416	1647	68.5	5.18718	1.72474	4.13022
Pf3D7_06_v3	492064	493810	1747	69.63	5.42451	1.72472	4.36587
Pf3D7_13_v3	1455339	1455691	353	63.78	5.04066	1.72457	3.99888
Pf3D7_09_v3	1034885	1036285	1401	91.55	7.79223	1.72448	6.66082
Pf3D7_14_v3	3209275	3211308	2034	64.04	5.01685	1.72434	3.97346
Pf3D7_08_v3	634028	634485	458	64.09	4.99742	1.72394	3.95316
Pf3D7_05_v3	619433	622503	3071	78.21	6.35122	1.72349	5.26746
Pf3D7_06_v3	977272	978036	765	76.91	5.91277	1.72345	4.82777
Pf3D7_14_v3	71468	72531	1064	64.97	4.99036	1.72342	3.943
Pf3D7_12_v3	1385823	1387734	1912	69.28	5.33361	1.7232	4.27616
Pf3D7_10_v3	278795	279074	280	71.64	5.51276	1.72306	4.44657
Pf3D7_05_v3	298375	299811	1437	75.31	5.80921	1.72272	4.72617
Pf3D7_14_v3	1933998	1935174	1177	74.28	5.82917	1.7226	4.76648
Pf3D7_05_v3	720943	722606	1664	78.55	5.76957	1.72235	4.67676
Pf3D7_10_v3	956185	956835	651	64.05	4.97171	1.72215	3.92859
Pf3D7_03_v3	271686	273352	1667	68.04	5.47063	1.72182	4.42843
Pf3D7_08_v3	631627	632169	543	63.71	4.96778	1.72168	3.92828
Pf3D7_11_v3	1720268	1720815	548	83.17	6.22298	1.7215	5.10792
Pf3D7_12_v3	2012851	2016663	3813	64.4	5.06587	1.7214	4.02519
Pf3D7_09_v3	701240	701467	228	80.84	6.16478	1.72137	5.05518
Pf3D7_13_v3	78749	79093	345	69.81	5.33397	1.72133	4.27148
Pf3D7_06_v3	865919	866734	816	65.29	5.06258	1.72126	4.01802
Pf3D7_08_v3	250081	256936	6856	67.87	5.39687	1.72074	4.35228
Pf3D7_12_v3	1071031	1073875	2845	66.67	5.21023	1.7206	4.15705
Pf3D7_08_v3	314460	318662	4203	64.18	5.40529	1.72049	4.37857
Pf3D7_13_v3	1774479	1778738	4260	65.23	5.12219	1.72043	4.08271
Pf3D7_14_v3	1887849	1888230	382	63.71	4.84866	1.72028	3.80509
Pf3D7_10_v3	1013582	1014260	679	65.03	5.0647	1.72008	4.02212
Pf3D7_11_v3	1748414	1752393	3980	66.11	5.30466	1.71963	4.26268
Pf3D7_07_v3	1339434	1341652	2219	63.69	5.15794	1.71958	4.12602
Pf3D7_06_v3	587054	588703	1650	65.42	5.14739	1.71954	4.10919
Pf3D7_02_v3	403376	406321	2946	64.82	5.06131	1.71944	4.01994
Pf3D7_05_v3	585521	585919	399	69.07	5.22051	1.71924	4.15945
Pf3D7_12_v3	1883829	1885616	1788	65.51	5.12205	1.71904	4.08242
Pf3D7_01_v3	367388	370172	2785	66.09	5.38646	1.71896	4.35117
Pf3D7_13_v3	998921	999674	754	64.92	5.07328	1.71894	4.03301
Pf3D7_02_v3	848297	849042	746	63.62	5.09521	1.71883	4.0614
Pf3D7_13_v3	1909124	1910305	1182	63.56	5.03777	1.71871	4.00104
Pf3D7_04_v3	499202	502004	2803	67.5	5.48495	1.7186	4.45245
Pf3D7_09_v3	186058	188554	2497	74.5	5.83516	1.71832	4.76104
Pf3D7_06_v3	1010390	1010669	280	64.81	4.9704	1.71823	3.92867
Pf3D7_06_v3	547409	549160	1752	71.65	5.79023	1.71809	4.74165
Pf3D7_05_v3	132025	133235	1211	64.02	5.05831	1.7176	4.02364
Pf3D7_12_v3	627231	628066	836	63.52	5.14939	1.71752	4.11915
Pf3D7_05_v3	1229176	1230389	1214	63.71	4.93199	1.71749	3.89343
Pf3D7_12_v3	1933852	1934596	745	64.97	4.93951	1.71735	3.8964
Pf3D7_13_v3	260173	261007	835	64.63	4.99057	1.7171	3.94931
Pf3D7_03_v3	795997	800868	4872	64.5	5.24052	1.71698	4.21078
Pf3D7_13_v3	2437541	2438803	1263	63.49	4.93303	1.71682	3.89683
Pf3D7_09_v3	109684	110836	1153	63.49	4.93968	1.71672	3.90272
Pf3D7_06_v3	449501	451151	1651	64.28	4.99672	1.71659	3.95944
Pf3D7_06_v3	11866	12726	861	83.04	6.10125	1.71655	4.99567
Pf3D7_09_v3	1462984	1463574	591	65.25	5.07122	1.71653	4.03358
Pf3D7_07_v3	209273	209992	720	67.7	5.31906	1.7165	4.27308
Pf3D7_12_v3	1272714	1273808	1095	78.67	5.84962	1.71646	4.76626
Pf3D7_02_v3	392404	392716	313	67.69	5.09404	1.71582	4.04199
Pf3D7_03_v3	481893	483425	1533	68.63	5.41105	1.71565	4.36866
Pf3D7_06_v3	735561	736318	758	64.88	5.01375	1.71534	3.97664
Pf3D7_04_v3	576902	577872	971	69.49	5.54358	1.71518	4.49564
Pf3D7_14_v3	2043012	2043535	524	67.81	5.22144	1.71513	4.1735
Pf3D7_12_v3	1943484	1944615	1132	64.21	5.01207	1.71481	3.97599
Pf3D7_09_v3	972642	976233	3592	67.62	5.6315	1.7147	4.59447
Pf3D7_08_v3	246666	247952	1287	68.91	5.40289	1.71439	4.35533
Pf3D7_12_v3	1192885	1194453	1569	64.48	4.99483	1.71439	3.95902
Pf3D7_07_v3	367060	370514	3455	66.94	5.22871	1.7141	4.18814
Pf3D7_08_v3	1135864	1137533	1670	64.82	5.29368	1.71405	4.26709
Pf3D7_13_v3	1682460	1684089	1630	67.35	5.58817	1.71405	4.55859
Pf3D7_10_v3	1391597	1392873	1277	80	5.98705	1.7138	4.89694
Pf3D7_14_v3	2919359	2920372	1014	63.37	4.95791	1.71326	3.92575
Pf3D7_04_v3	1141522	1141907	386	63.36	4.91688	1.71325	3.88346
Pf3D7_08_v3	660238	661791	1554	69.28	5.2372	1.71308	4.18592
Pf3D7_13_v3	1898018	1899337	1320	67.98	5.26401	1.71299	4.21048
Pf3D7_05_v3	841919	842969	1051	63.47	5.01463	1.71291	3.98485
Pf3D7_05_v3	940245	941652	1408	63.36	4.92142	1.71274	3.8884
Pf3D7_10_v3	1244324	1246388	2065	64.1	4.95861	1.71243	3.92408
Pf3D7_06_v3	365129	365792	664	69.95	5.4549	1.71242	4.40829
Pf3D7_07_v3	1346941	1347224	284	63.32	4.82453	1.71232	3.78874
Pf3D7_02_v3	484175	488815	4641	78.36	5.64736	1.71191	4.5766
Pf3D7_06_v3	1282142	1283039	898	63.3	4.92005	1.71175	3.88758
Pf3D7_14_v3	3005085	3005539	455	63.54	5.11567	1.71164	4.09
Pf3D7_12_v3	1242097	1243511	1415	75.1	5.52579	1.71154	4.44745
Pf3D7_09_v3	119296	120314	1019	63.95	5.08575	1.71133	4.0569
Pf3D7_11_v3	1972823	1973693	871	99.9	6.75372	1.71131	5.60202
Pf3D7_05_v3	678977	680896	1920	63.62	4.84207	1.71126	3.80699
Pf3D7_14_v3	1218549	1218858	310	63.28	4.81077	1.71126	3.77545
Pf3D7_11_v3	1383919	1384993	1075	63.77	4.95884	1.71122	3.92813
Pf3D7_12_v3	1481645	1482858	1214	70.27	5.42995	1.71084	4.38332
Pf3D7_10_v3	1348516	1350107	1592	71.06	5.54948	1.71075	4.49782
Pf3D7_08_v3	410349	411838	1490	71.76	5.3198	1.71063	4.26022
Pf3D7_14_v3	3176182	3176418	237	72.71	5.30642	1.7105	4.2359
Pf3D7_03_v3	641495	641715	221	81.77	5.87521	1.71019	4.77056
Pf3D7_10_v3	193769	194791	1023	66.44	5.17073	1.70988	4.13346
Pf3D7_14_v3	2420976	2422826	1851	67.99	5.33076	1.70974	4.28609
Pf3D7_04_v3	718843	721990	3148	83.61	6.07252	1.70957	4.97951
Pf3D7_08_v3	957762	961512	3751	65.9	5.2264	1.70955	4.19724
Pf3D7_02_v3	262013	262523	511	73.45	5.5532	1.70937	4.48719
Pf3D7_08_v3	279791	281113	1323	64.22	4.90672	1.70933	3.87316
Pf3D7_13_v3	651937	652220	284	68.32	5.08707	1.70901	4.03803
Pf3D7_02_v3	284258	284612	355	70.53	5.22142	1.70881	4.16504
Pf3D7_13_v3	2429352	2430849	1498	63.3	4.85854	1.70854	3.8279
Pf3D7_05_v3	1240624	1241137	514	63.99	4.90645	1.70837	3.87529
Pf3D7_05_v3	1120794	1121801	1008	69.69	5.21744	1.70804	4.16043
Pf3D7_14_v3	2749131	2749498	368	63.16	4.83457	1.70787	3.80404
Pf3D7_04_v3	305946	312907	6962	63.76	5.0111	1.70784	3.98515
Pf3D7_03_v3	143477	144336	860	68.56	5.11535	1.70757	4.06606
Pf3D7_11_v3	1800917	1803509	2593	65.38	4.99077	1.70757	3.95671
Pf3D7_11_v3	820672	822417	1746	68.27	5.10409	1.70728	4.06445
Pf3D7_14_v3	66513	66910	398	63.13	4.85668	1.70721	3.82776
Pf3D7_08_v3	878536	880291	1756	63.76	4.87707	1.70708	3.84732
Pf3D7_11_v3	1470769	1471805	1037	63.14	4.77624	1.70704	3.74496
Pf3D7_12_v3	659719	660900	1182	88.73	6.57566	1.70697	5.4614
Pf3D7_10_v3	939104	941233	2130	74.94	5.61408	1.70696	4.54393
Pf3D7_11_v3	1562394	1564265	1872	71.38	5.68801	1.70692	4.64254
Pf3D7_01_v3	550650	551175	526	72.96	5.33271	1.70649	4.26944
Pf3D7_07_v3	934062	934569	508	63.15	4.79055	1.70642	3.75976
Pf3D7_05_v3	1303730	1304534	805	63.11	4.83371	1.70629	3.80516
Pf3D7_13_v3	1159527	1159900	374	63.1	4.76561	1.70608	3.73482
Pf3D7_14_v3	1479819	1482665	2847	71.55	5.24576	1.70601	4.18896
Pf3D7_10_v3	86560	88599	2040	67.01	5.11981	1.70585	4.08215
Pf3D7_13_v3	937282	937511	230	63.07	4.80843	1.70576	3.7789
Pf3D7_12_v3	1599820	1600040	221	64.57	4.87801	1.70574	3.84807
Pf3D7_12_v3	686381	687665	1285	70.27	5.11978	1.70537	4.07308
Pf3D7_14_v3	863944	866709	2766	63.09	5.06391	1.70513	4.04383
Pf3D7_13_v3	325752	326298	547	64.43	5.02811	1.70511	4.00309
Pf3D7_14_v3	2625517	2627127	1611	63.15	4.94324	1.70491	3.92013
Pf3D7_02_v3	738943	739705	763	63.04	4.86643	1.70461	3.84018
Pf3D7_14_v3	2694880	2702852	7973	71.68	5.49576	1.70447	4.44528
Pf3D7_06_v3	242070	244516	2447	67.89	5.32267	1.70425	4.29735
Pf3D7_14_v3	2320144	2322731	2588	69.18	5.17922	1.70422	4.1317
Pf3D7_13_v3	1300678	1301230	553	63.02	4.77177	1.70421	3.74291
Pf3D7_09_v3	347951	348963	1013	68.76	5.04097	1.70395	3.99046
Pf3D7_14_v3	1997634	1997995	362	70.97	5.17839	1.70395	4.12031
Pf3D7_13_v3	1231342	1233800	2459	67	5.17836	1.70383	4.14781
Pf3D7_11_v3	200834	201056	223	66.64	4.96026	1.70378	3.92182
Pf3D7_05_v3	970283	970514	232	63.18	4.78232	1.70365	3.75484
Pf3D7_14_v3	1876122	1876793	672	62.99	4.72001	1.70352	3.69015
Pf3D7_14_v3	605385	605629	245	69.21	5.11579	1.7035	4.06774
Pf3D7_13_v3	1239420	1240853	1434	62.99	4.88866	1.70344	3.86461
Pf3D7_13_v3	2551408	2551858	451	62.98	4.84512	1.70317	3.81977
Pf3D7_05_v3	695457	698733	3277	63.24	4.89817	1.70314	3.87357
Pf3D7_07_v3	412529	413721	1193	66.92	4.97429	1.70306	3.93627
Pf3D7_08_v3	359803	360507	705	76.44	5.83414	1.70298	4.75223
Pf3D7_10_v3	1030081	1031528	1448	63.73	4.76872	1.70279	3.7395
Pf3D7_04_v3	561886	562830	945	95.22	7.12342	1.70253	5.99289
Pf3D7_13_v3	2523387	2524080	694	72.21	5.46826	1.70252	4.41127
Pf3D7_09_v3	939645	940449	805	62.95	4.76378	1.70247	3.73691
Pf3D7_10_v3	1488013	1489956	1944	62.95	4.95265	1.70237	3.93235
Pf3D7_02_v3	286176	287120	945	70.86	5.41164	1.70211	4.35948
Pf3D7_14_v3	2567801	2568498	698	62.93	4.99727	1.70189	3.97862
Pf3D7_10_v3	1333822	1334090	269	71.9	5.42012	1.70176	4.36694
Pf3D7_14_v3	701723	702899	1177	68.04	5.12401	1.70109	4.08307
Pf3D7_10_v3	419135	419429	295	62.89	4.80917	1.70081	3.78517
Pf3D7_06_v3	1108485	1111527	3043	62.94	4.87889	1.7008	3.85778
Pf3D7_13_v3	2202618	2203826	1209	66.5	5.04482	1.70074	4.01476
Pf3D7_05_v3	175513	176098	586	62.89	4.74176	1.70062	3.71585
Pf3D7_08_v3	978941	980520	1580	64.46	4.81143	1.70046	3.78126
Pf3D7_14_v3	3142581	3143898	1318	62.87	4.79843	1.70046	3.77493
Pf3D7_01_v3	124802	125351	550	73.35	5.24752	1.70035	4.18474
Pf3D7_05_v3	1133042	1134192	1151	66.01	4.99665	1.70016	3.96863
Pf3D7_14_v3	548231	549376	1146	64.28	4.88343	1.70015	3.85827
Pf3D7_13_v3	2232454	2232653	200	62.85	4.68212	1.6998	3.6551
Pf3D7_14_v3	1530297	1530671	375	62.85	4.96208	1.69976	3.94321
Pf3D7_02_v3	901591	902861	1271	69.26	5.31841	1.69962	4.27769
Pf3D7_14_v3	2479434	2479649	216	87.81	6.16834	1.69958	5.05178
Pf3D7_06_v3	258726	259958	1233	73.72	5.59696	1.6993	4.56287
Pf3D7_14_v3	1536671	1537685	1015	63.45	4.84085	1.69928	3.81803
Pf3D7_01_v3	119337	120883	1547	66.39	4.91783	1.69912	3.88432
Pf3D7_11_v3	1529174	1529589	416	66.48	5.02249	1.6989	3.98903
Pf3D7_12_v3	1392550	1395989	3440	71.29	5.42191	1.69878	4.38105
Pf3D7_06_v3	582268	585867	3600	72.78	6.07657	1.69866	5.02902
Pf3D7_04_v3	479329	480158	830	63.44	4.75453	1.69864	3.72955
Pf3D7_08_v3	548603	550366	1764	62.84	4.78504	1.6986	3.76282
Pf3D7_13_v3	2052382	2053973	1592	62.8	4.78391	1.6986	3.76128
Pf3D7_05_v3	50754	51695	942	68.06	5.08984	1.69859	4.04898
Pf3D7_10_v3	611311	612064	754	62.8	4.77303	1.69843	3.75053
Pf3D7_14_v3	2963479	2964263	785	62.79	4.68365	1.69823	3.65856
Pf3D7_05_v3	1255995	1256919	925	63.61	4.89245	1.69805	3.87105
Pf3D7_03_v3	686851	694544	7694	69.29	5.3912	1.69799	4.3517
Pf3D7_14_v3	61392	62560	1169	78.41	5.74958	1.69769	4.6705
Pf3D7_14_v3	2496987	2499733	2747	68.04	5.28952	1.69755	4.26036
Pf3D7_11_v3	1550284	1552205	1922	63.79	4.79825	1.69752	3.77495
Pf3D7_03_v3	196918	197189	272	62.76	4.64801	1.69744	3.62257
Pf3D7_05_v3	1049595	1049921	327	73.82	5.28564	1.69719	4.21977
Pf3D7_08_v3	302343	302794	452	72.65	5.3184	1.69709	4.26051
Pf3D7_04_v3	910298	911872	1575	63.44	4.94648	1.69682	3.93084
Pf3D7_14_v3	1164587	1165525	939	72.93	5.44445	1.69666	4.38367
Pf3D7_11_v3	703220	707015	3796	76.34	5.4565	1.69664	4.39023
Pf3D7_06_v3	1129635	1131780	2146	63.61	4.778	1.69651	3.75526
Pf3D7_06_v3	1383699	1389587	5889	68.09	6.26846	1.69648	5.24371
Pf3D7_13_v3	2235191	2238030	2840	63.4	4.97173	1.69625	3.95591
Pf3D7_05_v3	1172692	1172906	215	62.7	4.61501	1.69587	3.59036
Pf3D7_03_v3	930757	932288	1532	71.31	5.35039	1.69543	4.2948
Pf3D7_11_v3	1001244	1001550	307	62.68	4.66723	1.69538	3.64442
Pf3D7_14_v3	496791	497161	371	84.56	5.92651	1.69536	4.82643
Pf3D7_10_v3	482603	484079	1477	62.67	4.64902	1.69496	3.6263
Pf3D7_14_v3	2853771	2854461	691	65.72	4.88266	1.69484	3.85278
Pf3D7_06_v3	1252717	1253725	1009	63.22	4.87122	1.69483	3.85516
Pf3D7_12_v3	466634	468292	1659	63.2	4.88157	1.69473	3.86628
Pf3D7_07_v3	947456	947846	391	90.88	6.25931	1.69457	5.13502
Pf3D7_14_v3	1781042	1782197	1156	62.79	4.87892	1.6944	3.86462
Pf3D7_12_v3	579685	581333	1649	63.95	4.70584	1.69436	3.67802
Pf3D7_06_v3	102084	104185	2102	66.51	5.2925	1.69424	4.26831
Pf3D7_11_v3	1783416	1786426	3011	62.68	4.7684	1.69424	3.7503
Pf3D7_06_v3	515806	518422	2617	76.77	5.78417	1.69415	4.72955
Pf3D7_04_v3	417452	419346	1895	64.08	4.84648	1.69371	3.82593
Pf3D7_10_v3	357389	358113	725	70.36	5.18937	1.69344	4.14692
Pf3D7_11_v3	1582718	1584452	1735	69.79	5.18526	1.69341	4.1385
Pf3D7_14_v3	731505	733789	2285	78.01	5.60664	1.69325	4.55147
Pf3D7_13_v3	2790524	2795794	5271	62.65	4.87794	1.69322	3.86453
Pf3D7_11_v3	918774	920510	1737	62.65	5.10224	1.69309	4.09857
Pf3D7_13_v3	2917299	2917925	627	62.59	4.76908	1.69277	3.75165
Pf3D7_03_v3	471121	471597	477	79.32	5.73698	1.69254	4.65485
Pf3D7_13_v3	932462	935154	2693	63.74	4.74968	1.69243	3.72965
Pf3D7_14_v3	261155	261391	237	63.14	4.70583	1.69232	3.68753
Pf3D7_09_v3	85106	85522	417	62.65	4.6772	1.69231	3.65815
Pf3D7_13_v3	1370390	1370774	385	62.57	4.56893	1.69231	3.54676
[truncated: 2,713 more rows]

## Sheet: Gene bound by PfGCN5
Gene ID	Genomic Location (Gene)	Product Description
PF3D7_0100200	Pf3D7_01_v3:38,982..40,207(-)	rifin
PF3D7_0100400	Pf3D7_01_v3:50,363..51,636(+)	rifin
PF3D7_0100600	Pf3D7_01_v3:53,778..55,006(-)	rifin
PF3D7_0100800	Pf3D7_01_v3:59,772..61,003(+)	rifin
PF3D7_0100900	Pf3D7_01_v3:62,187..63,400(-)	rifin
PF3D7_0101000	Pf3D7_01_v3:65,817..66,989(-)	rifin
PF3D7_0101500	Pf3D7_01_v3:78,241..79,891(+)	erythrocyte membrane protein 1 (PfEMP1), exon 2, pseudogene
PF3D7_0101600	Pf3D7_01_v3:81,765..83,106(-)	rifin
PF3D7_0101900	Pf3D7_01_v3:90,242..91,420(-)	rifin
PF3D7_0102200	Pf3D7_01_v3:98,819..102,282(+)	ring-infected erythrocyte surface antigen
PF3D7_0104200	Pf3D7_01_v3:182,822..184,222(-)	StAR-related lipid transfer protein
PF3D7_0104300	Pf3D7_01_v3:190,269..201,230(+)	ubiquitin carboxyl-terminal hydrolase 1, putative
PF3D7_0107500	Pf3D7_01_v3:304,362..309,257(-)	Niemann-Pick type C1-related protein
PF3D7_0108300	Pf3D7_01_v3:337,168..343,833(+)	conserved Plasmodium protein, unknown function
PF3D7_0108500	Pf3D7_01_v3:349,170..349,709(+)	EELM2 domain-containing protein, putative
PF3D7_0109000	Pf3D7_01_v3:363,318..363,992(+)	photosensitized INA-labeled protein PHIL1
PF3D7_0110700	Pf3D7_01_v3:413,760..415,100(-)	chromatin assembly factor 1 subunit C, putative
PF3D7_0112300	Pf3D7_01_v3:473,739..475,887(+)	18S ribosomal RNA
PF3D7_0113300	Pf3D7_01_v3:504,938..506,874(-)	Plasmodium exported protein (hyp1), unknown function
PF3D7_0113600	Pf3D7_01_v3:512,086..517,855(+)	surface-associated interspersed protein 1.2 (SURFIN 1.2), pseudogene
PF3D7_0114700	Pf3D7_01_v3:563,703..564,842(-)	rifin
PF3D7_0115200	Pf3D7_01_v3:591,849..593,187(+)	rifin
PF3D7_0115300	Pf3D7_01_v3:595,102..596,273(+)	rifin
PF3D7_0115400	Pf3D7_01_v3:598,465..599,472(+)	stevor
PF3D7_0115600	Pf3D7_01_v3:604,162..605,531(+)	rifin
PF3D7_0115700	Pf3D7_01_v3:607,390..614,893(-)	erythrocyte membrane protein 1, PfEMP1
PF3D7_0200100	Pf3D7_02_v3:25,232..31,168(+)	erythrocyte membrane protein 1, PfEMP1
PF3D7_0200200	Pf3D7_02_v3:33,030..34,259(-)	rifin
PF3D7_0200400	Pf3D7_02_v3:38,287..39,303(-)	stevor
PF3D7_0200500	Pf3D7_02_v3:41,515..42,858(-)	rifin
PF3D7_0200600	Pf3D7_02_v3:45,286..46,558(-)	rifin
PF3D7_0200700	Pf3D7_02_v3:48,923..50,147(-)	rifin
PF3D7_0200900	Pf3D7_02_v3:54,254..55,255(-)	stevor, pseudogene
PF3D7_0201000	Pf3D7_02_v3:57,344..58,421(-)	rifin
PF3D7_0201200	Pf3D7_02_v3:63,157..64,376(+)	rifin
PF3D7_0201300	Pf3D7_02_v3:66,529..67,545(+)	stevor
PF3D7_0202000	Pf3D7_02_v3:103,385..105,796(-)	knob-associated histidine-rich protein
PF3D7_0202100	Pf3D7_02_v3:109,564..110,580(-)	liver stage associated protein 2
PF3D7_0202500	Pf3D7_02_v3:127,994..128,314(+)	early transcribed membrane protein 2
PF3D7_0203900	Pf3D7_02_v3:176,567..178,300(+)	5'-3' exonuclease, putative
PF3D7_0204100	Pf3D7_02_v3:182,228..189,115(-)	Sel1 repeat-containing protein, putative
PF3D7_0206800	Pf3D7_02_v3:273,689..274,507(-)	merozoite surface protein 2
PF3D7_0207000	Pf3D7_02_v3:277,494..278,456(-)	merozoite surface protein 4
PF3D7_0207400	Pf3D7_02_v3:294,273..297,616(-)	serine repeat antigen 7
PF3D7_0207500	Pf3D7_02_v3:298,897..302,564(-)	serine repeat antigen 6
PF3D7_0207600	Pf3D7_02_v3:303,593..307,027(-)	serine repeat antigen 5
PF3D7_0207700	Pf3D7_02_v3:308,847..312,155(-)	serine repeat antigen 4
PF3D7_0207900	Pf3D7_02_v3:317,596..321,310(-)	serine repeat antigen 2
PF3D7_0209000	Pf3D7_02_v3:370,438..379,845(+)	6-cysteine protein P230
PF3D7_0209700	Pf3D7_02_v3:400,153..401,859(-)	RING zinc finger protein, putative
PF3D7_0212300	Pf3D7_02_v3:492,616..494,306(+)	eukaryotic peptide chain release factor subunit 1, putative
PF3D7_0212800	Pf3D7_02_v3:528,249..531,923(+)	multidrug efflux pump, putative
PF3D7_0213100	Pf3D7_02_v3:537,789..539,420(+)	protein SIS1
PF3D7_0215400	Pf3D7_02_v3:634,589..637,507(-)	conserved Plasmodium protein, unknown function
PF3D7_0215700	Pf3D7_02_v3:645,929..650,085(+)	DNA-directed RNA polymerase II subunit RPB2, putative
PF3D7_0219200	Pf3D7_02_v3:772,316..772,690(+)	40S ribosomal protein S30
PF3D7_0220000	Pf3D7_02_v3:796,752..801,586(+)	liver stage antigen 3
PF3D7_0220200	Pf3D7_02_v3:809,511..810,298(-)	Plasmodium exported protein, unknown function
PF3D7_0220300	Pf3D7_02_v3:813,827..814,654(-)	Plasmodium exported protein, unknown function
PF3D7_0221400	Pf3D7_02_v3:860,466..861,504(+)	stevor
PF3D7_0221900	Pf3D7_02_v3:873,917..875,178(-)	erythrocyte membrane protein 1 (PfEMP1), pseudogene
PF3D7_0222400	Pf3D7_02_v3:886,625..887,802(+)	rifin, pseudogene
PF3D7_0222500	Pf3D7_02_v3:889,660..890,745(+)	rifin
PF3D7_0222600	Pf3D7_02_v3:892,856..894,206(+)	rifin
PF3D7_0222700	Pf3D7_02_v3:896,226..897,420(+)	rifin
PF3D7_0222800	Pf3D7_02_v3:899,430..900,445(+)	stevor
PF3D7_0223100	Pf3D7_02_v3:904,551..905,775(+)	rifin
PF3D7_0223200	Pf3D7_02_v3:907,678..908,861(+)	rifin
PF3D7_0223400	Pf3D7_02_v3:913,244..914,457(+)	rifin
PF3D7_0223500	Pf3D7_02_v3:916,352..923,648(-)	erythrocyte membrane protein 1, PfEMP1
PF3D7_0300200	Pf3D7_03_v3:46,369..47,579(-)	rifin
PF3D7_0300400	Pf3D7_03_v3:52,280..53,273(-)	stevor
PF3D7_0300500	Pf3D7_03_v3:55,390..56,584(-)	rifin
PF3D7_0300700	Pf3D7_03_v3:61,445..62,714(+)	rifin
PF3D7_0300800	Pf3D7_03_v3:64,572..65,783(+)	rifin
PF3D7_0301700	Pf3D7_03_v3:96,568..97,907(-)	Plasmodium exported protein, unknown function
PF3D7_0302000	Pf3D7_03_v3:107,961..109,880(-)	pre-mRNA-splicing factor PRP46, putative
PF3D7_0302300	Pf3D7_03_v3:125,992..130,235(-)	erythrocyte membrane protein 1 (PfEMP1), pseudogene
PF3D7_0302500	Pf3D7_03_v3:135,418..140,660(+)	cytoadherence linked asexual protein 3.1
PF3D7_0304600	Pf3D7_03_v3:221,323..222,516(-)	circumsporozoite (CS) protein
PF3D7_0305100	Pf3D7_03_v3:236,334..248,270(-)	conserved Plasmodium protein, unknown function
PF3D7_0305700	Pf3D7_03_v3:278,956..279,828(-)	ubiquitin-conjugating enzyme E2, putative
PF3D7_0306000	Pf3D7_03_v3:286,906..287,319(-)	cytochrome b-c1 complex subunit 8, putative
PF3D7_0306800	Pf3D7_03_v3:306,108..307,984(-)	T-complex protein 1 subunit beta
PF3D7_0306900	Pf3D7_03_v3:310,652..311,805(+)	40S ribosomal protein S23, putative
PF3D7_0307100	Pf3D7_03_v3:312,693..313,342(-)	40S ribosomal protein S12, putative
PF3D7_0307700	Pf3D7_03_v3:328,787..335,269(-)	conserved Plasmodium protein, unknown function
PF3D7_0308500	Pf3D7_03_v3:369,925..370,789(+)	activator of Hsp90 ATPase, putative
PF3D7_0309300	Pf3D7_03_v3:397,649..400,516(+)	N2227-like protein, putative
PF3D7_0309500	Pf3D7_03_v3:402,933..405,440(+)	asparagine synthetase [glutamine-hydrolyzing], putative
PF3D7_0309600	Pf3D7_03_v3:407,980..408,318(+)	60S acidic ribosomal protein P2
PF3D7_0310200	Pf3D7_03_v3:427,290..440,942(+)	phd finger protein, putative
PF3D7_0312600	Pf3D7_03_v3:531,213..531,289(+)	tRNA Valine
PF3D7_0314400	Pf3D7_03_v3:579,539..580,465(-)	serine/threonine protein phosphatase 6, putative
PF3D7_0315100	Pf3D7_03_v3:612,739..613,422(-)	eukaryotic translation initiation factor 4E
PF3D7_0315200	Pf3D7_03_v3:616,472..622,816(+)	circumsporozoite- and TRAP-related protein
PF3D7_0315600	Pf3D7_03_v3:635,586..637,462(+)	zinc finger protein, putative
PF3D7_0316400	Pf3D7_03_v3:662,126..665,152(-)	CS domain-containing protein, putative
PF3D7_0316600	Pf3D7_03_v3:669,302..670,873(-)	formate-nitrite transporter
PF3D7_0316700	Pf3D7_03_v3:674,458..675,636(+)	protein YOP1, putative
PF3D7_0317300	Pf3D7_03_v3:699,544..709,728(-)	conserved Plasmodium protein, unknown function
PF3D7_0320900	Pf3D7_03_v3:875,213..876,295(+)	histone H2A.Z
PF3D7_0321800	Pf3D7_03_v3:912,916..921,036(+)	WD repeat-containing protein, putative
PF3D7_0322000	Pf3D7_03_v3:928,644..929,159(-)	peptidyl-prolyl cis-trans isomerase
PF3D7_0322900	Pf3D7_03_v3:965,553..966,502(-)	40S ribosomal protein S3A, putative
PF3D7_0323900	Pf3D7_03_v3:1,002,872..1,004,267(-)	erythrocyte membrane protein 1 (PfEMP1), exon 2, pseudogene
PF3D7_0324400	Pf3D7_03_v3:1,015,795..1,016,942(+)	rifin
PF3D7_0324500	Pf3D7_03_v3:1,018,874..1,019,973(+)	rifin
PF3D7_0324600	Pf3D7_03_v3:1,021,998..1,023,008(+)	stevor
PF3D7_0324800	Pf3D7_03_v3:1,027,571..1,028,929(+)	rifin
PF3D7_0324900	Pf3D7_03_v3:1,030,822..1,038,254(-)	erythrocyte membrane protein 1, PfEMP1
PF3D7_0400300	Pf3D7_04_v3:42,032..43,374(-)	rifin
PF3D7_0400400	Pf3D7_04_v3:45,555..56,860(-)	erythrocyte membrane protein 1, PfEMP1
PF3D7_0400500	Pf3D7_04_v3:59,636..60,939(+)	rifin
PF3D7_0400700	Pf3D7_04_v3:63,104..64,476(-)	rifin
PF3D7_0400800	Pf3D7_04_v3:66,601..67,573(-)	stevor
PF3D7_0400900	Pf3D7_04_v3:69,961..71,113(-)	rifin
PF3D7_0401000	Pf3D7_04_v3:73,268..74,340(-)	rifin
PF3D7_0401200	Pf3D7_04_v3:79,193..80,451(+)	rifin
PF3D7_0401300	Pf3D7_04_v3:82,247..83,575(+)	rifin
PF3D7_0401400	Pf3D7_04_v3:85,397..86,608(+)	rifin
PF3D7_0401500	Pf3D7_04_v3:89,153..90,184(+)	stevor, pseudogene
PF3D7_0401600	Pf3D7_04_v3:92,576..93,809(-)	rifin
PF3D7_0401600	Pf3D7_04_v3:92,576..93,809(-)	rifin
PF3D7_0401700	Pf3D7_04_v3:100,684..102,110(+)	Plasmodium exported protein, unknown function, pseudogene
PF3D7_0402000	Pf3D7_04_v3:114,601..116,058(-)	Plasmodium exported protein (PHISTa), unknown function
PF3D7_0402500	Pf3D7_04_v3:155,877..156,984(+)	rifin, pseudogene
PF3D7_0402600	Pf3D7_04_v3:159,279..160,314(-)	stevor
PF3D7_0402700	Pf3D7_04_v3:162,511..163,724(-)	rifin, pseudogene
PF3D7_0402800	Pf3D7_04_v3:167,449..171,985(+)	erythrocyte membrane protein 1 (PfEMP1), pseudogene
PF3D7_0403100	Pf3D7_04_v3:175,372..177,252(-)	regulator of chromosome condensation, putative
PF3D7_0404600	Pf3D7_04_v3:247,731..260,147(+)	conserved Plasmodium membrane protein, unknown function
PF3D7_0405400	Pf3D7_04_v3:291,251..300,976(+)	pre-mRNA-processing-splicing factor 8, putative
PF3D7_0406100	Pf3D7_04_v3:323,267..325,225(-)	V-type proton ATPase subunit B
PF3D7_0406200	Pf3D7_04_v3:329,216..329,689(+)	parasitophorous vacuole membrane protein S16
PF3D7_0408500	Pf3D7_04_v3:408,679..410,697(-)	flap endonuclease 1
PF3D7_0408800	Pf3D7_04_v3:422,011..422,958(-)	conserved Plasmodium protein, unknown function
PF3D7_0409200	Pf3D7_04_v3:438,887..440,335(+)	protein SOF1, putative
PF3D7_0410000	Pf3D7_04_v3:464,732..467,339(-)	erythrocyte vesicle protein 1
PF3D7_0410100	Pf3D7_04_v3:469,218..469,299(+)	tRNA Serine
PF3D7_0411400	Pf3D7_04_v3:513,154..517,068(-)	DEAD box ATP-dependent RNA helicase, putative
PF3D7_0411500	Pf3D7_04_v3:517,722..517,793(+)	tRNA Alanine
PF3D7_0412500	Pf3D7_04_v3:557,456..557,590(+)	Plasmodium RNA of unknown function RUF6
PF3D7_0412600	Pf3D7_04_v3:559,387..560,638(-)	rifin, pseudogene
PF3D7_0413100	Pf3D7_04_v3:591,949..599,849(-)	erythrocyte membrane protein 1, PfEMP1
PF3D7_0413200	Pf3D7_04_v3:603,166..604,456(-)	rifin
PF3D7_0413300	Pf3D7_04_v3:609,155..610,433(+)	rifin
PF3D7_0413400	Pf3D7_04_v3:612,798..614,069(+)	erythrocyte membrane protein 1 (PfEMP1), exon 1, pseudogene
PF3D7_0415900	Pf3D7_04_v3:697,918..698,768(-)	60S ribosomal protein L15, putative
PF3D7_0416100	Pf3D7_04_v3:706,529..709,009(+)	glutamyl-tRNA(Gln) amidotransferase subunit A
PF3D7_0416800	Pf3D7_04_v3:729,962..731,223(+)	small GTP-binding protein sar1
PF3D7_0416900	Pf3D7_04_v3:732,452..739,872(-)	conserved Plasmodium protein, unknown function
PF3D7_0417400	Pf3D7_04_v3:756,294..776,603(+)	conserved Plasmodium protein, unknown function
PF3D7_0418000	Pf3D7_04_v3:793,827..810,070(+)	conserved Plasmodium protein, unknown function
PF3D7_0418300	Pf3D7_04_v3:819,362..822,340(-)	conserved Plasmodium protein, unknown function
PF3D7_0420900	Pf3D7_04_v3:946,169..953,773(-)	erythrocyte membrane protein 1, PfEMP1
PF3D7_0421200	Pf3D7_04_v3:967,087..968,273(+)	rifin
PF3D7_0421500	Pf3D7_04_v3:981,823..982,990(-)	rifin, pseudogene
PF3D7_0422300	Pf3D7_04_v3:1,022,487..1,024,166(+)	alpha tubulin 2
PF3D7_0422700	Pf3D7_04_v3:1,040,470..1,041,642(+)	eukaryotic initiation factor 4A-III, putative
PF3D7_0423400	Pf3D7_04_v3:1,055,665..1,056,318(+)	apical asparagine-rich protein AARP
PF3D7_0424700	Pf3D7_04_v3:1,118,430..1,122,414(+)	serine/threonine protein kinase, FIKK family
PF3D7_0425500	Pf3D7_04_v3:1,146,672..1,147,697(-)	stevor
PF3D7_0425600	Pf3D7_04_v3:1,149,274..1,150,188(+)	rifin, pseudogene
PF3D7_0425700	Pf3D7_04_v3:1,152,504..1,153,633(-)	rifin
PF3D7_0425800	Pf3D7_04_v3:1,156,423..1,167,821(+)	erythrocyte membrane protein 1, PfEMP1
PF3D7_0425900	Pf3D7_04_v3:1,169,980..1,171,184(+)	rifin
PF3D7_0426000	Pf3D7_04_v3:1,173,053..1,180,226(-)	erythrocyte membrane protein 1, PfEMP1
PF3D7_0500100	Pf3D7_05_v3:20,929..28,456(+)	erythrocyte membrane protein 1, PfEMP1
PF3D7_0500300	Pf3D7_05_v3:29,776..30,963(-)	rifin, pseudogene
PF3D7_0500400	Pf3D7_05_v3:33,056..34,378(-)	rifin
PF3D7_0500500	Pf3D7_05_v3:36,464..37,564(-)	rifin
PF3D7_0501200	Pf3D7_05_v3:64,065..65,489(+)	parasite-infected erythrocyte surface protein
PF3D7_0501300	Pf3D7_05_v3:68,930..70,113(+)	skeleton-binding protein 1
PF3D7_0504600	Pf3D7_05_v3:177,410..178,555(+)	2-oxoisovalerate dehydrogenase subunit beta, mitochondrial, putative
PF3D7_0506900	Pf3D7_05_v3:288,776..291,055(-)	rhomboid protease ROM4
PF3D7_0507100	Pf3D7_05_v3:294,668..295,903(-)	60S ribosomal protein L4
PF3D7_0508300	Pf3D7_05_v3:342,205..343,233(+)	triose phosphate transporter
PF3D7_0510300	Pf3D7_05_v3:440,779..441,879(-)	stripes inner membrane complex protein, putative
PF3D7_0510600	Pf3D7_05_v3:451,355..451,434(+)	tRNA Leucine
PF3D7_0510800	Pf3D7_05_v3:461,017..464,399(+)	WD repeat-containing protein, putative
PF3D7_0511000	Pf3D7_05_v3:467,585..468,100(-)	translationally-controlled tumor protein homolog
PF3D7_0512800	Pf3D7_05_v3:548,406..553,340(-)	conserved Plasmodium protein, unknown function
PF3D7_0513300	Pf3D7_05_v3:569,182..569,919(-)	purine nucleoside phosphorylase
PF3D7_0514400	Pf3D7_05_v3:603,951..604,023(-)	tRNA Phenylalanine
PF3D7_0515300	Pf3D7_05_v3:628,981..635,382(+)	phosphatidylinositol 3-kinase
PF3D7_0515700	Pf3D7_05_v3:653,966..655,336(-)	glideosome-associated protein 40, putative
PF3D7_0516900	Pf3D7_05_v3:712,762..713,772(-)	60S ribosomal protein L2
PF3D7_0517000	Pf3D7_05_v3:715,765..716,675(-)	60S ribosomal protein L12, putative
PF3D7_0517300	Pf3D7_05_v3:724,681..725,751(-)	serine/arginine-rich splicing factor 1
PF3D7_0517500	Pf3D7_05_v3:735,887..738,400(-)	UTP--glucose-1-phosphate uridylyltransferase, putative
PF3D7_0518500	Pf3D7_05_v3:763,532..766,903(-)	ATP-dependent RNA helicase DDX23, putative
PF3D7_0519100	Pf3D7_05_v3:790,399..790,773(+)	50S ribosomal protein L14, mitochondrial, putative
PF3D7_0519300	Pf3D7_05_v3:795,527..797,473(+)	protoheme IX farnesyltransferase
PF3D7_0519400	Pf3D7_05_v3:798,036..798,775(-)	40S ribosomal protein S24
PF3D7_0519700	Pf3D7_05_v3:817,066..819,139(+)	FoP domain-containing protein, putative
PF3D7_0520900	Pf3D7_05_v3:857,038..858,477(+)	adenosylhomocysteinase
PF3D7_0524400	Pf3D7_05_v3:1,013,453..1,014,550(-)	ribosome-interacting GTPase 1, putative
PF3D7_0524900	Pf3D7_05_v3:1,027,396..1,030,362(+)	S-adenosyl-L-methionine-dependent tRNA 4-demethylwyosine synthase, putative
PF3D7_0526300	Pf3D7_05_v3:1,085,623..1,086,594(-)	WD repeat-containing protein 55, putative
PF3D7_0526600	Pf3D7_05_v3:1,101,203..1,114,777(+)	conserved Plasmodium protein, unknown function
PF3D7_0527000	Pf3D7_05_v3:1,125,099..1,128,146(-)	DNA replication licensing factor MCM3, putative
PF3D7_0527300	Pf3D7_05_v3:1,135,976..1,137,870(-)	methionine aminopeptidase 1a, putative
PF3D7_0527700	Pf3D7_05_v3:1,150,234..1,150,306(+)	tRNA Glutamic acid
PF3D7_0528000	Pf3D7_05_v3:1,156,205..1,156,579(-)	proteasome maturation factor UMP1, putative
PF3D7_0528700	Pf3D7_05_v3:1,178,276..1,178,890(-)	peptidyl-prolyl cis-trans isomerase
PF3D7_0529600	Pf3D7_05_v3:1,208,390..1,208,462(+)	tRNA Arginine
PF3D7_0529700	Pf3D7_05_v3:1,209,006..1,212,102(-)	heptatricopeptide repeat-containing protein, putative
PF3D7_0530400	Pf3D7_05_v3:1,238,633..1,243,987(-)	conserved Plasmodium protein, unknown function
PF3D7_0530700	Pf3D7_05_v3:1,250,737..1,254,190(+)	conserved Plasmodium protein, unknown function
PF3D7_0530900	Pf3D7_05_v3:1,257,723..1,265,750(-)	formin 1
PF3D7_0532000	Pf3D7_05_v3:1,292,410..1,296,199(+)	28S ribosomal RNA
PF3D7_0532100	Pf3D7_05_v3:1,301,224..1,301,769(+)	early transcribed membrane protein 5
PF3D7_0532600	Pf3D7_05_v3:1,318,531..1,319,229(-)	Plasmodium exported protein, unknown function
PF3D7_0532800	Pf3D7_05_v3:1,324,239..1,325,027(-)	stevor, pseudogene
PF3D7_0532900	Pf3D7_05_v3:1,326,245..1,327,429(+)	rifin
PF3D7_0533000	Pf3D7_05_v3:1,329,555..1,330,808(+)	rifin, pseudogene
PF3D7_0533100	Pf3D7_05_v3:1,333,470..1,342,964(+)	erythrocyte membrane protein 1 (PfEMP1), pseudogene
PF3D7_0600200	Pf3D7_06_v3:3,503..12,835(+)	erythrocyte membrane protein 1, PfEMP1
PF3D7_0600300	Pf3D7_06_v3:15,065..16,410(-)	rifin
PF3D7_0600400	Pf3D7_06_v3:18,586..22,721(-)	erythrocyte membrane protein 1, PfEMP1
PF3D7_0600500	Pf3D7_06_v3:26,557..27,830(+)	rifin
PF3D7_0600700	Pf3D7_06_v3:31,965..33,244(-)	rifin
PF3D7_0600800	Pf3D7_06_v3:35,355..36,595(-)	rifin, pseudogene
PF3D7_0600900	Pf3D7_06_v3:38,721..39,781(-)	rifin, pseudogene
PF3D7_0601400	Pf3D7_06_v3:51,351..52,898(+)	erythrocyte membrane protein 1 (PfEMP1), pseudogene
PF3D7_0601800	Pf3D7_06_v3:74,263..74,413(-)	H/ACA snoRNA
PF3D7_0601900	Pf3D7_06_v3:78,190..78,784(+)	conserved Plasmodium protein, unknown function
PF3D7_0602500	Pf3D7_06_v3:105,503..106,642(+)	geranylgeranyl transferase type-2 subunit beta, putative
PF3D7_0605100	Pf3D7_06_v3:217,240..219,507(+)	RNA-binding protein, putative
PF3D7_0608100	Pf3D7_06_v3:337,792..341,760(+)	conserved Plasmodium protein, unknown function
PF3D7_0608700	Pf3D7_06_v3:358,391..360,203(+)	T-complex protein 1 subunit zeta
PF3D7_0608800	Pf3D7_06_v3:362,635..363,879(+)	ornithine aminotransferase
PF3D7_0609000	Pf3D7_06_v3:370,261..388,494(+)	nucleoporin NUP637, putative
PF3D7_0609700	Pf3D7_06_v3:413,652..419,781(+)	protein KIC6
PF3D7_0610400	Pf3D7_06_v3:444,747..445,157(+)	histone H3
PF3D7_0610800	Pf3D7_06_v3:453,671..455,689(+)	transketolase
PF3D7_0613200	Pf3D7_06_v3:539,304..539,674(+)	conserved Plasmodium protein, unknown function
PF3D7_0613500	Pf3D7_06_v3:548,280..552,371(-)	AP-3 complex subunit beta, putative
PF3D7_0613600	Pf3D7_06_v3:554,457..558,228(+)	conserved Plasmodium protein, unknown function
PF3D7_0616000	Pf3D7_06_v3:669,860..671,632(+)	pyridoxal kinase
PF3D7_0617000	Pf3D7_06_v3:704,035..705,168(-)	mitochondrial import receptor subunit TOM40, putative
PF3D7_0617400	Pf3D7_06_v3:723,117..731,490(-)	erythrocyte membrane protein 1, PfEMP1
PF3D7_0617600	Pf3D7_06_v3:738,259..739,265(-)	stevor
PF3D7_0617700	Pf3D7_06_v3:741,269..742,406(-)	rifin
PF3D7_0617800	Pf3D7_06_v3:748,416..748,814(-)	histone H2A
PF3D7_0617900	Pf3D7_06_v3:754,395..754,805(+)	histone H3 variant
PF3D7_0618500	Pf3D7_06_v3:774,529..775,470(+)	malate dehydrogenase
PF3D7_0619400	Pf3D7_06_v3:815,622..818,247(-)	cell division cycle protein 48 homologue, putative
PF3D7_0620900	Pf3D7_06_v3:861,685..861,765(-)	tRNA Leucine
PF3D7_0621200	Pf3D7_06_v3:871,297..872,202(-)	pyridoxine biosynthesis protein PDX1
PF3D7_0621500	Pf3D7_06_v3:881,963..882,994(+)	ribonuclease P/MRP protein subunit RPP1, putative
PF3D7_0624100	Pf3D7_06_v3:983,946..984,989(+)	conserved protein, unknown function
PF3D7_0624500	Pf3D7_06_v3:994,284..994,553(+)	anaphase-promoting complex subunit 11, putative
PF3D7_0626300	Pf3D7_06_v3:1,061,115..1,062,891(-)	3-oxoacyl-acyl-carrier protein synthase I/II
PF3D7_0627500	Pf3D7_06_v3:1,101,734..1,102,852(-)	protein DJ-1
PF3D7_0627800	Pf3D7_06_v3:1,114,544..1,117,537(-)	acetyl-CoA synthetase, putative
PF3D7_0629300	Pf3D7_06_v3:1,205,190..1,207,781(+)	phospholipase, putative
PF3D7_0629400	Pf3D7_06_v3:1,210,420..1,212,762(+)	polyadenylate-binding protein 3, putative
PF3D7_0631200	Pf3D7_06_v3:1,313,708..1,315,253(-)	erythrocyte membrane protein 1 (PfEMP1), pseudogene
PF3D7_0631700	Pf3D7_06_v3:1,326,737..1,327,918(+)	rifin, pseudogene
PF3D7_0631800	Pf3D7_06_v3:1,329,771..1,330,963(+)	rifin
PF3D7_0631900	Pf3D7_06_v3:1,333,013..1,334,035(+)	stevor
PF3D7_0632000	Pf3D7_06_v3:1,336,146..1,337,473(+)	rifin
PF3D7_0632100	Pf3D7_06_v3:1,338,218..1,339,417(-)	rifin
PF3D7_0632200	Pf3D7_06_v3:1,341,307..1,342,595(-)	rifin
PF3D7_0632300	Pf3D7_06_v3:1,347,341..1,348,571(+)	rifin
PF3D7_0632500	Pf3D7_06_v3:1,353,946..1,366,430(-)	erythrocyte membrane protein 1, PfEMP1
PF3D7_0632600	Pf3D7_06_v3:1,367,912..1,369,107(+)	rifin, pseudogene
PF3D7_0632700	Pf3D7_06_v3:1,371,501..1,372,861(+)	rifin
PF3D7_0632800	Pf3D7_06_v3:1,374,797..1,382,627(-)	erythrocyte membrane protein 1, PfEMP1
PF3D7_0700200	Pf3D7_07_v3:30,097..31,269(+)	rifin
PF3D7_0700300	Pf3D7_07_v3:33,585..34,804(-)	rifin
PF3D7_0700400	Pf3D7_07_v3:36,922..37,927(-)	stevor
PF3D7_0700500	Pf3D7_07_v3:40,288..41,453(-)	rifin
PF3D7_0701000	Pf3D7_07_v3:52,086..53,636(+)	erythrocyte membrane protein 1 (PfEMP1), pseudogene
PF3D7_0701300	Pf3D7_07_v3:62,220..63,401(-)	rifin, pseudogene
PF3D7_0701800	Pf3D7_07_v3:75,918..77,055(-)	rifin
PF3D7_0702100	Pf3D7_07_v3:88,685..90,886(+)	Plasmodium exported protein (PHISTb), unknown function, pseudogene
PF3D7_0702400	Pf3D7_07_v3:101,694..102,285(+)	small exported membrane protein 1
PF3D7_0702700	Pf3D7_07_v3:111,473..111,545(-)	tRNA Alanine
PF3D7_0703200	Pf3D7_07_v3:122,513..127,135(-)	conserved Plasmodium protein, unknown function
PF3D7_0703500	Pf3D7_07_v3:135,606..142,505(+)	erythrocyte membrane-associated antigen
PF3D7_0703800	Pf3D7_07_v3:149,804..152,980(+)	conserved Plasmodium protein, unknown function
PF3D7_0704800	Pf3D7_07_v3:238,159..242,052(-)	protein phosphatase PPM12, putative
PF3D7_0707000	Pf3D7_07_v3:327,865..327,937(+)	tRNA Lysine
PF3D7_0707100	Pf3D7_07_v3:329,012..329,084(-)	tRNA Lysine
PF3D7_0708500	Pf3D7_07_v3:385,583..388,321(-)	heat shock protein 86 family protein
PF3D7_0708700	Pf3D7_07_v3:391,502..392,188(-)	Cg8 protein
PF3D7_0709000	Pf3D7_07_v3:403,222..406,317(+)	chloroquine resistance transporter
PF3D7_0709100	Pf3D7_07_v3:408,215..411,961(+)	Cg1 protein
PF3D7_0709300	Pf3D7_07_v3:413,560..421,749(-)	Cg2 protein
PF3D7_0710000	Pf3D7_07_v3:447,515..458,496(-)	conserved Plasmodium protein, unknown function
PF3D7_0711600	Pf3D7_07_v3:508,474..508,609(+)	Plasmodium RNA of unknown function RUF6
PF3D7_0711700	Pf3D7_07_v3:511,950..519,425(-)	erythrocyte membrane protein 1, PfEMP1
PF3D7_0711800	Pf3D7_07_v3:523,147..523,281(+)	Plasmodium RNA of unknown function RUF6
PF3D7_0711900	Pf3D7_07_v3:525,063..526,320(-)	rifin, pseudogene
PF3D7_0712000	Pf3D7_07_v3:527,338..535,131(-)	erythrocyte membrane protein 1, PfEMP1
PF3D7_0712200	Pf3D7_07_v3:540,343..541,541(-)	rifin, pseudogene
PF3D7_0712300	Pf3D7_07_v3:542,906..550,520(-)	erythrocyte membrane protein 1, PfEMP1
PF3D7_0712400	Pf3D7_07_v3:552,158..559,078(-)	erythrocyte membrane protein 1, PfEMP1
PF3D7_0712500	Pf3D7_07_v3:562,906..564,160(-)	rifin, pseudogene
PF3D7_0712600	Pf3D7_07_v3:566,726..574,308(-)	erythrocyte membrane protein 1, PfEMP1
PF3D7_0713000	Pf3D7_07_v3:602,141..603,381(+)	rifin
PF3D7_0714900	Pf3D7_07_v3:672,735..672,816(-)	tRNA Serine
PF3D7_0716800	Pf3D7_07_v3:732,070..733,496(-)	eukaryotic translation initiation factor 3 subunit I, putative
PF3D7_0717200	Pf3D7_07_v3:745,191..746,663(-)	conserved Plasmodium protein, unknown function
PF3D7_0717700	Pf3D7_07_v3:764,794..766,413(-)	serine--tRNA ligase, putative
PF3D7_0718000	Pf3D7_07_v3:776,141..795,637(-)	dynein heavy chain, putative
PF3D7_0718400	Pf3D7_07_v3:822,438..823,015(+)	ribosomal protein S8, mitochondrial, putative
PF3D7_0719300	Pf3D7_07_v3:844,495..847,593(+)	actin-related protein, putative
PF3D7_0721600	Pf3D7_07_v3:931,459..932,164(-)	40S ribosomal protein S5, putative
PF3D7_0723700	Pf3D7_07_v3:988,145..991,243(+)	metallo-hydrolase/oxidoreductase, putative
PF3D7_0725300	Pf3D7_07_v3:1,072,202..1,074,754(-)	conserved protein, unknown function
PF3D7_0725900	Pf3D7_07_v3:1,086,372..1,086,569(+)	unspecified product
PF3D7_0726300	Pf3D7_07_v3:1,104,156..1,108,364(+)	DNA mismatch repair protein PMS1, putative
PF3D7_0727400	Pf3D7_07_v3:1,162,710..1,163,831(+)	proteasome subunit alpha type-5, putative
PF3D7_0730700	Pf3D7_07_v3:1,319,011..1,319,082(-)	tRNA Threonine
PF3D7_0731300	Pf3D7_07_v3:1,350,032..1,351,149(+)	Plasmodium exported protein (PHISTb), unknown function
PF3D7_0731500	Pf3D7_07_v3:1,358,055..1,362,929(+)	erythrocyte binding antigen-175
PF3D7_0731900	Pf3D7_07_v3:1,382,410..1,383,524(+)	rifin, pseudogene
PF3D7_0732000	Pf3D7_07_v3:1,385,635..1,386,626(+)	stevor
PF3D7_0732200	Pf3D7_07_v3:1,390,711..1,392,043(+)	rifin
PF3D7_0732300	Pf3D7_07_v3:1,396,437..1,397,639(-)	rifin
PF3D7_0732400	Pf3D7_07_v3:1,399,452..1,400,682(-)	rifin
PF3D7_0732500	Pf3D7_07_v3:1,402,623..1,403,978(-)	rifin
PF3D7_0732700	Pf3D7_07_v3:1,408,781..1,409,975(+)	rifin
PF3D7_0732900	Pf3D7_07_v3:1,414,434..1,415,683(+)	rifin
PF3D7_0733000	Pf3D7_07_v3:1,417,588..1,426,234(-)	erythrocyte membrane protein 1, PfEMP1
PF3D7_0800100	Pf3D7_08_v3:21,361..28,653(+)	erythrocyte membrane protein 1, PfEMP1
PF3D7_0800200	Pf3D7_08_v3:29,700..39,033(-)	erythrocyte membrane protein 1, PfEMP1
PF3D7_0800300	Pf3D7_08_v3:40,948..50,939(+)	erythrocyte membrane protein 1, PfEMP1
PF3D7_0800500	Pf3D7_08_v3:56,352..57,703(-)	rifin
PF3D7_0801900	Pf3D7_08_v3:128,849..142,837(+)	lysine-specific histone demethylase, putative
PF3D7_0802400	Pf3D7_08_v3:171,865..174,385(+)	cyclin-like protein, putative
PF3D7_0802800	Pf3D7_08_v3:191,976..194,103(+)	serine/threonine protein phosphatase 2B catalytic subunit A
PF3D7_0803400	Pf3D7_08_v3:212,252..215,971(+)	DNA repair and recombination protein RAD54, putative
PF3D7_0807300	Pf3D7_08_v3:381,564..382,847(+)	ras-related protein Rab-18
PF3D7_0807500	Pf3D7_08_v3:387,219..388,364(+)	proteasome subunit alpha type-6, putative
PF3D7_0807900	Pf3D7_08_v3:402,595..404,141(+)	tyrosine--tRNA ligase
PF3D7_0808600	Pf3D7_08_v3:431,165..439,051(+)	erythrocyte membrane protein 1, PfEMP1
PF3D7_0808700	Pf3D7_08_v3:440,408..448,062(+)	erythrocyte membrane protein 1, PfEMP1
PF3D7_0808800	Pf3D7_08_v3:450,615..451,899(+)	rifin
PF3D7_0808900	Pf3D7_08_v3:453,803..454,919(+)	rifin
PF3D7_0809000	Pf3D7_08_v3:456,051..456,185(-)	Plasmodium RNA of unknown function RUF6
PF3D7_0812400	Pf3D7_08_v3:621,805..623,442(-)	karyopherin alpha
PF3D7_0813300	Pf3D7_08_v3:656,078..657,630(+)	conserved protein, unknown function
PF3D7_0813700	Pf3D7_08_v3:671,157..675,416(-)	ABC transporter F family member 1
PF3D7_0813900	Pf3D7_08_v3:677,989..678,725(-)	40S ribosomal protein S16, putative
PF3D7_0814200	Pf3D7_08_v3:687,340..688,086(+)	DNA/RNA-binding protein Alba 1
PF3D7_0815800	Pf3D7_08_v3:735,680..741,181(-)	vacuolar protein sorting-associated protein 9, putative
PF3D7_0817900	Pf3D7_08_v3:816,803..817,102(-)	high mobility group protein B2
PF3D7_0818000	Pf3D7_08_v3:821,334..822,452(+)	U4/U6.U5 small nuclear ribonucleoprotein, putative
PF3D7_0818200	Pf3D7_08_v3:830,006..831,454(+)	14-3-3 protein
PF3D7_0818900	Pf3D7_08_v3:860,384..862,417(+)	heat shock protein 70
PF3D7_0820700	Pf3D7_08_v3:932,321..935,626(+)	2-oxoglutarate dehydrogenase E1 component
PF3D7_0822600	Pf3D7_08_v3:997,055..999,529(+)	protein transport protein SEC23
PF3D7_0822700	Pf3D7_08_v3:1,000,981..1,003,755(-)	thrombospondin-related protein 1, putative
PF3D7_0823200	Pf3D7_08_v3:1,022,629..1,023,846(-)	RNA-binding protein, putative
PF3D7_0823300	Pf3D7_08_v3:1,028,752..1,033,514(+)	histone acetyltransferase GCN5
PF3D7_0826800	Pf3D7_08_v3:1,161,232..1,161,329(-)	small nucleolar RNA snoR05
PF3D7_0829200	Pf3D7_08_v3:1,254,558..1,255,376(+)	prohibitin 1, putative
PF3D7_0829900	Pf3D7_08_v3:1,275,625..1,278,795(+)	non-coding RNA
PF3D7_0830200	Pf3D7_08_v3:1,284,578..1,288,948(+)	28S ribosomal RNA
PF3D7_0830600	Pf3D7_08_v3:1,303,323..1,304,813(+)	Plasmodium exported protein (PHISTc), unknown function
PF3D7_0831700	Pf3D7_08_v3:1,365,467..1,367,506(-)	heat shock protein 70
PF3D7_0831800	Pf3D7_08_v3:1,374,236..1,375,299(-)	histidine-rich protein II
PF3D7_0832600	Pf3D7_08_v3:1,405,835..1,406,999(-)	stevor
PF3D7_0832800	Pf3D7_08_v3:1,411,058..1,412,141(+)	rifin
PF3D7_0833000	Pf3D7_08_v3:1,417,438..1,418,625(+)	rifin
PF3D7_0833100	Pf3D7_08_v3:1,420,818..1,422,077(-)	rifin
PF3D7_0833200	Pf3D7_08_v3:1,426,884..1,428,135(+)	rifin
PF3D7_0833500	Pf3D7_08_v3:1,435,794..1,443,449(-)	erythrocyte membrane protein 1, PfEMP1
PF3D7_0900100	Pf3D7_09_v3:20,080..27,885(+)	erythrocyte membrane protein 1, PfEMP1
PF3D7_0900200	Pf3D7_09_v3:29,797..31,157(-)	rifin
PF3D7_0900300	Pf3D7_09_v3:33,553..34,795(-)	rifin
PF3D7_0900400	Pf3D7_09_v3:39,554..40,740(+)	rifin
PF3D7_0900500	Pf3D7_09_v3:42,909..44,045(-)	rifin
PF3D7_0900600	Pf3D7_09_v3:45,902..47,236(-)	rifin
PF3D7_0900700	Pf3D7_09_v3:49,612..50,971(-)	rifin
PF3D7_0900900	Pf3D7_09_v3:55,074..56,081(-)	stevor
PF3D7_0901000	Pf3D7_09_v3:58,162..59,240(-)	rifin
PF3D7_0901100	Pf3D7_09_v3:61,342..62,553(-)	rifin
PF3D7_0901300	Pf3D7_09_v3:67,334..68,625(+)	rifin
PF3D7_0901400	Pf3D7_09_v3:70,521..71,738(+)	rifin
PF3D7_0901500	Pf3D7_09_v3:74,409..75,746(+)	rifin
PF3D7_0901600	Pf3D7_09_v3:77,861..78,874(+)	stevor
PF3D7_0902300	Pf3D7_09_v3:102,492..104,593(-)	serine/threonine protein kinase, FIKK family
PF3D7_0902800	Pf3D7_09_v3:121,621..125,006(-)	serine repeat antigen 9
PF3D7_0903700	Pf3D7_09_v3:175,542..177,442(+)	alpha tubulin 1
PF3D7_0903800	Pf3D7_09_v3:179,187..183,991(+)	LCCL domain-containing protein
PF3D7_0904600	Pf3D7_09_v3:212,515..217,983(+)	ubiquitin specific protease, putative
PF3D7_0905100	Pf3D7_09_v3:236,359..242,969(-)	nucleoporin NUP221, putative
PF3D7_0909500	Pf3D7_09_v3:430,578..432,047(+)	subpellicular microtubule protein 1, putative
PF3D7_0912900	Pf3D7_09_v3:567,283..568,640(+)	26S proteasome regulatory subunit RPN8, putative
PF3D7_0914200	Pf3D7_09_v3:608,361..610,075(-)	phospholipid or glycerol acyltransferase, putative
PF3D7_0916900	Pf3D7_09_v3:705,357..706,355(+)	zinc finger protein, putative
PF3D7_0917900	Pf3D7_09_v3:737,985..740,276(+)	heat shock protein 70
PF3D7_0919900	Pf3D7_09_v3:809,659..819,804(-)	regulator of chromosome condensation-PP1-interacting protein
PF3D7_0920800	Pf3D7_09_v3:852,525..854,057(-)	inosine-5'-monophosphate dehydrogenase
PF3D7_0922200	Pf3D7_09_v3:903,362..904,570(+)	S-adenosylmethionine synthetase
PF3D7_0922500	Pf3D7_09_v3:913,230..914,480(+)	phosphoglycerate kinase
PF3D7_0923700	Pf3D7_09_v3:960,181..961,390(-)	conserved protein, unknown function
PF3D7_0925400	Pf3D7_09_v3:1,021,858..1,023,620(-)	protein phosphatase-beta
PF3D7_0925600	Pf3D7_09_v3:1,027,094..1,027,704(+)	zinc binding protein (Yippee), putative
PF3D7_0925700	Pf3D7_09_v3:1,028,661..1,030,010(-)	histone deacetylase 1
PF3D7_0927300	Pf3D7_09_v3:1,113,958..1,116,003(+)	fumarate hydratase
PF3D7_0927800	Pf3D7_09_v3:1,128,871..1,129,940(+)	cytochrome c oxidase subunit 5B, putative
PF3D7_0930300	Pf3D7_09_v3:1,201,812..1,206,974(+)	merozoite surface protein 1
PF3D7_0933600	Pf3D7_09_v3:1,331,349..1,332,803(-)	mitochondrial-processing peptidase subunit beta, putative
PF3D7_0934400	Pf3D7_09_v3:1,349,790..1,350,392(+)	AP2 domain transcription factor, putative
PF3D7_0936300	Pf3D7_09_v3:1,436,687..1,437,981(-)	ring-exported protein 3
PF3D7_0937300	Pf3D7_09_v3:1,474,431..1,475,704(+)	rifin
PF3D7_0937400	Pf3D7_09_v3:1,477,526..1,478,736(+)	rifin
PF3D7_0937500	Pf3D7_09_v3:1,480,947..1,482,211(-)	rifin
PF3D7_0937800	Pf3D7_09_v3:1,495,579..1,503,336(-)	erythrocyte membrane protein 1, PfEMP1
PF3D7_1000100	Pf3D7_10_v3:28,490..36,164(+)	erythrocyte membrane protein 1, PfEMP1
PF3D7_1000200	Pf3D7_10_v3:38,050..39,395(-)	rifin
PF3D7_1000300	Pf3D7_10_v3:41,773..42,963(-)	rifin
PF3D7_1000400	Pf3D7_10_v3:44,816..46,133(-)	rifin
PF3D7_1000500	Pf3D7_10_v3:48,052..49,384(-)	rifin
PF3D7_1000600	Pf3D7_10_v3:51,349..52,599(-)	rifin
PF3D7_1007700	Pf3D7_10_v3:301,126..305,919(-)	AP2 domain transcription factor AP2-I
PF3D7_1008700	Pf3D7_10_v3:360,625..362,480(-)	tubulin beta chain
PF3D7_1012400	Pf3D7_10_v3:475,327..476,563(-)	hypoxanthine-guanine phosphoribosyltransferase
PF3D7_1015300	Pf3D7_10_v3:618,440..619,993(+)	methionine aminopeptidase 1b, putative
PF3D7_1015900	Pf3D7_10_v3:637,138..639,011(+)	enolase
PF3D7_1018200	Pf3D7_10_v3:721,734..728,331(-)	serine/threonine protein phosphatase 8, putative
PF3D7_1021600	Pf3D7_10_v3:871,095..871,886(+)	deoxyribose-phosphate aldolase, putative
PF3D7_1023100	Pf3D7_10_v3:963,497..980,560(-)	dynein heavy chain, putative
PF3D7_1024800	Pf3D7_10_v3:1,034,685..1,039,079(+)	exported protein 3
PF3D7_1025400	Pf3D7_10_v3:1,061,399..1,067,085(-)	conserved Plasmodium membrane protein, unknown function
PF3D7_1027000	Pf3D7_10_v3:1,126,523..1,131,958(-)	conserved Plasmodium protein, unknown function
PF3D7_1027800	Pf3D7_10_v3:1,153,271..1,154,431(-)	60S ribosomal protein L3
PF3D7_1030200	Pf3D7_10_v3:1,230,561..1,231,913(-)	claudin-like apicomplexan microneme protein, putative
PF3D7_1033200	Pf3D7_10_v3:1,335,222..1,336,289(+)	early transcribed membrane protein 10.2
PF3D7_1033600	Pf3D7_10_v3:1,344,150..1,346,897(-)	pre-mRNA-splicing factor CEF1, putative
PF3D7_1034300	Pf3D7_10_v3:1,365,099..1,366,691(+)	thioredoxin-like associated protein 2, putative
PF3D7_1035400	Pf3D7_10_v3:1,404,195..1,405,259(+)	merozoite surface protein 3
PF3D7_1035700	Pf3D7_10_v3:1,413,200..1,415,293(+)	duffy binding-like merozoite surface protein
PF3D7_1035800	Pf3D7_10_v3:1,420,533..1,422,671(+)	probable protein, unknown function
PF3D7_1036000	Pf3D7_10_v3:1,427,127..1,428,344(+)	merozoite surface protein 11
PF3D7_1036300	Pf3D7_10_v3:1,432,498..1,434,786(+)	duffy binding-like merozoite surface protein 2
PF3D7_1036400	Pf3D7_10_v3:1,436,316..1,439,804(+)	liver stage antigen 1
PF3D7_1037300	Pf3D7_10_v3:1,477,940..1,478,845(-)	ADP/ATP transporter on adenylate translocase
PF3D7_1039400	Pf3D7_10_v3:1,587,152..1,588,498(-)	erythrocyte membrane protein 1 (PfEMP1), pseudogene
PF3D7_1040000	Pf3D7_10_v3:1,599,900..1,601,077(+)	rifin
PF3D7_1040100	Pf3D7_10_v3:1,602,935..1,603,989(+)	rifin
PF3D7_1040200	Pf3D7_10_v3:1,605,930..1,606,953(+)	stevor
PF3D7_1040300	Pf3D7_10_v3:1,609,063..1,610,422(+)	rifin
PF3D7_1040400	Pf3D7_10_v3:1,612,530..1,613,735(+)	rifin
PF3D7_1040500	Pf3D7_10_v3:1,615,804..1,617,070(+)	rifin
PF3D7_1040600	Pf3D7_10_v3:1,619,086..1,620,244(+)	rifin
PF3D7_1040700	Pf3D7_10_v3:1,622,368..1,623,684(+)	rifin
PF3D7_1040800	Pf3D7_10_v3:1,625,772..1,626,824(+)	rifin
PF3D7_1040900	Pf3D7_10_v3:1,628,914..1,630,023(+)	rifin
PF3D7_1041000	Pf3D7_10_v3:1,632,398..1,633,665(+)	rifin
PF3D7_1041100	Pf3D7_10_v3:1,635,596..1,636,779(+)	rifin
PF3D7_1041200	Pf3D7_10_v3:1,639,171..1,640,518(+)	rifin
PF3D7_1041300	Pf3D7_10_v3:1,642,401..1,649,948(-)	erythrocyte membrane protein 1, PfEMP1
PF3D7_1100300	Pf3D7_11_v3:45,056..46,233(+)	rifin
PF3D7_1100400	Pf3D7_11_v3:48,112..49,307(+)	rifin
PF3D7_1100500	Pf3D7_11_v3:51,623..52,751(-)	rifin
PF3D7_1101000	Pf3D7_11_v3:64,441..64,842(+)	erythrocyte membrane protein 1 (PfEMP1), pseudogene
PF3D7_1101100	Pf3D7_11_v3:66,686..67,965(-)	rifin
PF3D7_1101300	Pf3D7_11_v3:73,244..74,442(-)	rifin
PF3D7_1101400	Pf3D7_11_v3:76,820..78,000(-)	rifin, pseudogene
PF3D7_1101900	Pf3D7_11_v3:90,446..90,874(+)	erythrocyte membrane protein 1 (PfEMP1), pseudogene
PF3D7_1102800	Pf3D7_11_v3:131,703..131,987(-)	early transcribed membrane protein 11.2
PF3D7_1103200	Pf3D7_11_v3:143,353..143,425(+)	tRNA Glycine
PF3D7_1103300	Pf3D7_11_v3:144,841..144,939(-)	tRNA Leucine
PF3D7_1103700	Pf3D7_11_v3:160,115..160,852(+)	casein kinase II beta chain
PF3D7_1105000	Pf3D7_11_v3:221,818..222,129(-)	histone H4
PF3D7_1105100	Pf3D7_11_v3:226,065..226,418(+)	histone H2B
PF3D7_1105200	Pf3D7_11_v3:228,159..231,014(-)	WD repeat-containing protein WRAP73, putative
PF3D7_1105400	Pf3D7_11_v3:235,597..237,097(-)	40S ribosomal protein S4, putative
PF3D7_1105700	Pf3D7_11_v3:247,451..248,971(+)	tRNA-splicing ligase RtcB, putative
PF3D7_1107400	Pf3D7_11_v3:317,819..318,871(-)	DNA repair protein RAD51
PF3D7_1108100	Pf3D7_11_v3:356,083..360,434(+)	conserved Plasmodium protein, unknown function
PF3D7_1108500	Pf3D7_11_v3:367,316..368,823(+)	succinyl-CoA synthetase alpha subunit, putative
PF3D7_1108700	Pf3D7_11_v3:373,238..374,860(-)	heat shock protein J2
PF3D7_1110400	Pf3D7_11_v3:414,797..419,556(+)	RNA-binding protein, putative
PF3D7_1115400	Pf3D7_11_v3:584,328..585,806(-)	cysteine proteinase falcipain 3
PF3D7_1115700	Pf3D7_11_v3:592,130..593,584(-)	cysteine proteinase falcipain 2a
PF3D7_1115800	Pf3D7_11_v3:596,289..597,203(-)	conserved Plasmodium protein, unknown function
PF3D7_1116000	Pf3D7_11_v3:602,983..606,918(-)	rhoptry neck protein 4
PF3D7_1116700	Pf3D7_11_v3:630,779..632,881(-)	dipeptidyl aminopeptidase 1
PF3D7_1116800	Pf3D7_11_v3:636,094..639,511(-)	heat shock protein 101
PF3D7_1117400	Pf3D7_11_v3:664,163..665,356(+)	conserved Plasmodium protein, unknown function
PF3D7_1118300	Pf3D7_11_v3:694,655..699,121(+)	insulinase, putative
PF3D7_1120100	Pf3D7_11_v3:761,695..762,818(+)	phosphoglycerate mutase, putative
PF3D7_1121300	Pf3D7_11_v3:801,945..807,081(-)	tyrosine kinase-like protein
PF3D7_1121600	Pf3D7_11_v3:815,386..816,322(-)	exported protein 1
PF3D7_1123600	Pf3D7_11_v3:936,084..938,222(+)	RAP protein, putative
PF3D7_1126600	Pf3D7_11_v3:1,037,643..1,039,691(-)	steryl ester hydrolase, putative
PF3D7_1127100	Pf3D7_11_v3:1,060,262..1,060,783(-)	deoxyuridine 5'-triphosphate nucleotidohydrolase
PF3D7_1129100	Pf3D7_11_v3:1,125,952..1,127,310(+)	parasitophorous vacuolar protein 1
PF3D7_1130000	Pf3D7_11_v3:1,159,366..1,162,188(-)	phosphoacetylglucosamine mutase, putative
PF3D7_1130200	Pf3D7_11_v3:1,165,221..1,166,171(+)	60S ribosomal protein P0
PF3D7_1130400	Pf3D7_11_v3:1,168,879..1,170,198(+)	26S protease regulatory subunit 6A, putative
PF3D7_1130700	Pf3D7_11_v3:1,180,160..1,185,616(-)	structural maintenance of chromosomes protein 1, putative
PF3D7_1132200	Pf3D7_11_v3:1,248,310..1,250,232(-)	T-complex protein 1 subunit alpha
PF3D7_1132700	Pf3D7_11_v3:1,268,455..1,269,456(+)	50S ribosomal protein L2, putative
PF3D7_1133100	Pf3D7_11_v3:1,277,346..1,280,637(+)	conserved Plasmodium protein, unknown function
PF3D7_1133200	Pf3D7_11_v3:1,281,284..1,287,633(-)	conserved Plasmodium protein, unknown function
PF3D7_1133400	Pf3D7_11_v3:1,293,856..1,295,724(+)	apical membrane antigen 1
PF3D7_1134000	Pf3D7_11_v3:1,320,114..1,322,105(+)	heat shock protein 70
PF3D7_1134100	Pf3D7_11_v3:1,323,043..1,324,314(-)	protein disulfide-isomerase, putative
PF3D7_1136900	Pf3D7_11_v3:1,456,151..1,460,319(+)	subtilisin-like protease 2
PF3D7_1139400	Pf3D7_11_v3:1,569,604..1,573,189(+)	non-coding RNA
PF3D7_1144100	Pf3D7_11_v3:1,756,557..1,757,182(-)	mitochondrial large subunit ribosomal protein, putative
PF3D7_1149200	Pf3D7_11_v3:1,976,407..1,979,804(+)	ring-infected erythrocyte surface antigen
PF3D7_1149800	Pf3D7_11_v3:2,006,706..2,007,829(+)	rifin
PF3D7_1149900	Pf3D7_11_v3:2,009,875..2,010,902(+)	stevor
PF3D7_1150100	Pf3D7_11_v3:2,015,649..2,016,509(-)	rifin, pseudogene
PF3D7_1150200	Pf3D7_11_v3:2,018,714..2,019,967(-)	rifin
PF3D7_1150300	Pf3D7_11_v3:2,021,854..2,023,034(-)	rifin
PF3D7_1150400	Pf3D7_11_v3:2,025,817..2,035,886(+)	erythrocyte membrane protein 1, PfEMP1
PF3D7_1200100	Pf3D7_12_v3:16,973..24,497(+)	erythrocyte membrane protein 1, PfEMP1
PF3D7_1200200	Pf3D7_12_v3:26,321..27,687(-)	rifin
PF3D7_1200300	Pf3D7_12_v3:30,078..31,261(-)	rifin
PF3D7_1200400	Pf3D7_12_v3:32,703..41,940(+)	erythrocyte membrane protein 1, PfEMP1
PF3D7_1200500	Pf3D7_12_v3:43,800..45,106(-)	rifin
PF3D7_1200600	Pf3D7_12_v3:46,788..56,805(-)	erythrocyte membrane protein 1, PfEMP1
PF3D7_1201000	Pf3D7_12_v3:76,846..79,067(-)	Plasmodium exported protein (PHISTb), unknown function
PF3D7_1201100	Pf3D7_12_v3:81,449..84,451(-)	RESA-like protein with PHIST and DnaJ domains
PF3D7_1202900	Pf3D7_12_v3:162,429..162,722(-)	high mobility group protein B1
PF3D7_1204300	Pf3D7_12_v3:205,491..205,976(-)	eukaryotic translation initiation factor 5A
PF3D7_1205900	Pf3D7_12_v3:264,615..267,863(-)	conserved protein, unknown function
PF3D7_1207800	Pf3D7_12_v3:354,540..357,446(-)	conserved Plasmodium protein, unknown function
PF3D7_1209300	Pf3D7_12_v3:428,495..432,880(-)	telomere repeat-binding zinc finger protein
PF3D7_1209900	Pf3D7_12_v3:448,772..451,339(-)	ABC transporter B family member 7, putative
PF3D7_1210200	Pf3D7_12_v3:458,677..461,679(-)	zinc finger protein, putative
PF3D7_1211700	Pf3D7_12_v3:521,687..524,470(+)	DNA replication licensing factor MCM5, putative
PF3D7_1211800	Pf3D7_12_v3:526,109..527,780(+)	polyubiquitin
PF3D7_1211900	Pf3D7_12_v3:529,005..532,799(-)	non-SERCA-type Ca2+ -transporting P-ATPase
PF3D7_1213000	Pf3D7_12_v3:575,540..576,292(+)	non-coding RNA
PF3D7_1213800	Pf3D7_12_v3:590,194..592,434(-)	proline--tRNA ligase
PF3D7_1216700	Pf3D7_12_v3:663,061..666,282(+)	perforin-like protein 2
PF3D7_1219200	Pf3D7_12_v3:764,448..765,151(+)	rifin, pseudogene
PF3D7_1219400	Pf3D7_12_v3:776,510..779,933(-)	erythrocyte membrane protein 1 (PfEMP1), pseudogene
PF3D7_1219700	Pf3D7_12_v3:792,877..793,449(-)	raf kinase inhibitor
PF3D7_1221400	Pf3D7_12_v3:857,097..858,671(+)	inner membrane complex protein 1h, putative
PF3D7_1224300	Pf3D7_12_v3:988,628..991,255(+)	polyadenylate-binding protein 1, putative
PF3D7_1226300	Pf3D7_12_v3:1,065,796..1,066,683(+)	haloacid dehalogenase-like hydrolase, putative
PF3D7_1230200	Pf3D7_12_v3:1,245,535..1,249,170(+)	vacuolar transporter chaperone, putative, pseudogene
PF3D7_1230400	Pf3D7_12_v3:1,251,914..1,253,067(-)	ATP-dependent protease subunit ClpQ
PF3D7_1230700	Pf3D7_12_v3:1,259,620..1,262,088(+)	protein transport protein SEC13
PF3D7_1234900	Pf3D7_12_v3:1,458,233..1,459,182(+)	CHCH domain-containing protein, putative
PF3D7_1235200	Pf3D7_12_v3:1,464,219..1,467,572(-)	V-type K+-independent H+-translocating inorganic pyrophosphatase
PF3D7_1235600	Pf3D7_12_v3:1,484,306..1,485,911(+)	serine hydroxymethyltransferase
PF3D7_1235700	Pf3D7_12_v3:1,487,084..1,488,691(+)	ATP synthase subunit beta, mitochondrial
PF3D7_1236600	Pf3D7_12_v3:1,527,455..1,528,034(-)	p25-alpha family protein, putative
PF3D7_1237100	Pf3D7_12_v3:1,540,766..1,549,144(-)	conserved Plasmodium protein, unknown function
PF3D7_1237400	Pf3D7_12_v3:1,558,909..1,560,623(+)	hydrolase, putative
PF3D7_1237900	Pf3D7_12_v3:1,577,181..1,580,747(+)	conserved Plasmodium protein, unknown function
PF3D7_1238500	Pf3D7_12_v3:1,594,826..1,600,526(+)	conserved Plasmodium protein, unknown function
PF3D7_1239700	Pf3D7_12_v3:1,655,487..1,658,129(+)	ATP-dependent zinc metalloprotease FTSH 1
PF3D7_1240200	Pf3D7_12_v3:1,688,606..1,691,162(-)	erythrocyte membrane protein 1 (PfEMP1), pseudogene
PF3D7_1240300	Pf3D7_12_v3:1,694,150..1,703,087(+)	erythrocyte membrane protein 1, PfEMP1
PF3D7_1240500	Pf3D7_12_v3:1,715,847..1,715,981(-)	Plasmodium RNA of unknown function RUF6
PF3D7_1240700	Pf3D7_12_v3:1,728,774..1,730,007(+)	rifin, pseudogene
PF3D7_1240800	Pf3D7_12_v3:1,731,821..1,731,955(-)	Plasmodium RNA of unknown function RUF6
PF3D7_1240900	Pf3D7_12_v3:1,735,543..1,743,408(+)	erythrocyte membrane protein 1, PfEMP1
PF3D7_1242700	Pf3D7_12_v3:1,803,653..1,804,483(+)	40S ribosomal protein S17, putative
PF3D7_1242800	Pf3D7_12_v3:1,805,380..1,807,356(-)	rab specific GDP dissociation inhibitor
PF3D7_1244400	Pf3D7_12_v3:1,859,656..1,863,846(+)	RNA-binding protein, putative
PF3D7_1246200	Pf3D7_12_v3:1,920,784..1,921,914(+)	actin I
PF3D7_1246400	Pf3D7_12_v3:1,931,970..1,932,584(+)	myosin A-tail interacting protein
PF3D7_1248400	Pf3D7_12_v3:1,981,906..1,982,763(+)	conserved Plasmodium protein, unknown function
PF3D7_1248500	Pf3D7_12_v3:1,983,480..1,984,349(-)	bax inhibitor 1, putative
PF3D7_1248900	Pf3D7_12_v3:2,002,723..2,004,030(-)	26S protease regulatory subunit 8, putative
PF3D7_1249400	Pf3D7_12_v3:2,016,325..2,016,756(-)	conserved Plasmodium protein, unknown function
PF3D7_1250100	Pf3D7_12_v3:2,045,070..2,054,429(-)	osmiophilic body protein G377
PF3D7_1250300	Pf3D7_12_v3:2,064,987..2,066,040(+)	vacuolar protein sorting-associated protein 26, putative
PF3D7_1252000	Pf3D7_12_v3:2,113,730..2,113,801(-)	tRNA Glutamine
PF3D7_1252600	Pf3D7_12_v3:2,150,554..2,151,915(+)	esterase, putative
PF3D7_1253700	Pf3D7_12_v3:2,190,483..2,191,770(-)	rifin
PF3D7_1254000	Pf3D7_12_v3:2,201,495..2,202,686(+)	rifin
PF3D7_1254100	Pf3D7_12_v3:2,204,724..2,205,714(+)	stevor
PF3D7_1254200	Pf3D7_12_v3:2,207,830..2,209,115(+)	rifin
PF3D7_1254300	Pf3D7_12_v3:2,211,543..2,212,554(+)	stevor
PF3D7_1254400	Pf3D7_12_v3:2,214,671..2,216,019(+)	rifin
PF3D7_1254500	Pf3D7_12_v3:2,218,452..2,219,533(+)	rifin
PF3D7_1254600	Pf3D7_12_v3:2,221,835..2,222,848(+)	stevor
PF3D7_1254700	Pf3D7_12_v3:2,224,997..2,226,201(-)	rifin
PF3D7_1254800	Pf3D7_12_v3:2,228,632..2,229,740(-)	rifin
PF3D7_1255000	Pf3D7_12_v3:2,234,600..2,235,792(+)	rifin
PF3D7_1255100	Pf3D7_12_v3:2,238,210..2,239,417(+)	rifin
PF3D7_1255200	Pf3D7_12_v3:2,241,271..2,248,962(-)	erythrocyte membrane protein 1, PfEMP1
PF3D7_1300100	Pf3D7_13_v3:21,364..28,787(+)	erythrocyte membrane protein 1, PfEMP1
PF3D7_1300200	Pf3D7_13_v3:30,605..31,881(-)	rifin
PF3D7_1300300	Pf3D7_13_v3:33,959..44,742(-)	erythrocyte membrane protein 1, PfEMP1
PF3D7_1300400	Pf3D7_13_v3:47,583..48,769(+)	rifin
PF3D7_1300500	Pf3D7_13_v3:50,662..51,857(+)	rifin
PF3D7_1300600	Pf3D7_13_v3:54,067..55,259(-)	rifin
PF3D7_1300700	Pf3D7_13_v3:57,109..58,422(-)	rifin
PF3D7_1300900	Pf3D7_13_v3:62,515..63,547(-)	stevor
PF3D7_1301000	Pf3D7_13_v3:65,548..66,816(-)	rifin, pseudogene
PF3D7_1301200	Pf3D7_13_v3:73,099..74,413(-)	GBPH2 protein
PF3D7_1302000	Pf3D7_13_v3:112,792..113,815(-)	EMP1-trafficking protein
PF3D7_1302100	Pf3D7_13_v3:121,636..122,289(-)	gamete antigen 27/25
PF3D7_1305700	Pf3D7_13_v3:277,139..277,729(+)	conserved Plasmodium protein, unknown function
PF3D7_1306900	Pf3D7_13_v3:323,472..325,032(+)	U1 small nuclear ribonucleoprotein A, putative
PF3D7_1308900	Pf3D7_13_v3:408,580..412,101(-)	mRNA-decapping enzyme 2, putative
PF3D7_1309000	Pf3D7_13_v3:415,916..416,998(-)	conserved protein, unknown function
PF3D7_1309700	Pf3D7_13_v3:440,265..445,283(+)	vacuolar protein sorting-associated protein 18, putative
PF3D7_1310700	Pf3D7_13_v3:468,232..468,663(-)	RNA-binding protein, putative
PF3D7_1311400	Pf3D7_13_v3:487,511..488,824(+)	AP-1 complex subunit mu-1
PF3D7_1311500	Pf3D7_13_v3:489,927..491,609(-)	26S protease regulatory subunit 7, putative
PF3D7_1311900	Pf3D7_13_v3:507,900..509,735(+)	V-type proton ATPase catalytic subunit A
PF3D7_1312600	Pf3D7_13_v3:529,976..531,265(+)	2-oxoisovalerate dehydrogenase subunit alpha, mitochondrial, putative
PF3D7_1312700	Pf3D7_13_v3:532,270..533,958(-)	conserved Plasmodium protein, unknown function
PF3D7_1323400	Pf3D7_13_v3:971,847..973,036(-)	60S ribosomal protein L23
PF3D7_1323600	Pf3D7_13_v3:978,965..980,221(+)	conserved protein, unknown function
PF3D7_1324300	Pf3D7_13_v3:1,002,748..1,019,303(-)	conserved Plasmodium membrane protein, unknown function
PF3D7_1324600	Pf3D7_13_v3:1,028,492..1,033,629(+)	conserved Plasmodium protein, unknown function
PF3D7_1324700	Pf3D7_13_v3:1,034,900..1,035,637(+)	SNARE protein, putative
PF3D7_1324900	Pf3D7_13_v3:1,041,157..1,042,107(+)	L-lactate dehydrogenase
PF3D7_1325100	Pf3D7_13_v3:1,044,552..1,045,865(-)	phosphoribosylpyrophosphate synthetase
PF3D7_1325900	Pf3D7_13_v3:1,076,161..1,084,587(-)	conserved Plasmodium protein, unknown function
PF3D7_1326300	Pf3D7_13_v3:1,092,394..1,094,187(-)	RNA-binding protein, putative
PF3D7_1327800	Pf3D7_13_v3:1,162,620..1,164,302(+)	ribose-phosphate pyrophosphokinase, putative
PF3D7_1328100	Pf3D7_13_v3:1,184,208..1,185,020(+)	proteasome subunit beta type-7, putative
PF3D7_1328800	Pf3D7_13_v3:1,214,907..1,215,728(+)	transcriptional regulatory protein sir2a
PF3D7_1329000	Pf3D7_13_v3:1,217,917..1,225,535(-)	DNA-directed RNA polymerase III subunit RPC1, putative
PF3D7_1333700	Pf3D7_13_v3:1,379,109..1,379,621(-)	histone H3-like centromeric protein CSE4
PF3D7_1333800	Pf3D7_13_v3:1,382,631..1,383,335(+)	Voldacs domain-containing protein, putative
PF3D7_1334800	Pf3D7_13_v3:1,413,102..1,413,947(-)	MSP7-like protein
PF3D7_1335000	Pf3D7_13_v3:1,416,316..1,417,458(-)	MSP7-like protein
PF3D7_1335900	Pf3D7_13_v3:1,464,895..1,466,619(-)	thrombospondin-related anonymous protein
PF3D7_1336700	Pf3D7_13_v3:1,482,361..1,482,837(-)	parasitophorous vacuolar protein 3, putative
PF3D7_1337600	Pf3D7_13_v3:1,524,111..1,524,192(-)	tRNA Serine
PF3D7_1338800	Pf3D7_13_v3:1,564,932..1,567,660(-)	CPW-WPC family protein
PF3D7_1339100	Pf3D7_13_v3:1,575,356..1,575,427(+)	tRNA Methionine
PF3D7_1339200	Pf3D7_13_v3:1,576,926..1,576,997(-)	tRNA Proline
PF3D7_1340900	Pf3D7_13_v3:1,627,311..1,629,480(+)	sodium-dependent phosphate transporter
PF3D7_1341000	Pf3D7_13_v3:1,631,333..1,631,406(+)	tRNA Arginine
PF3D7_1342400	Pf3D7_13_v3:1,666,832..1,668,153(-)	casein kinase II beta chain
PF3D7_1342600	Pf3D7_13_v3:1,673,699..1,676,539(+)	myosin A
PF3D7_1343700	Pf3D7_13_v3:1,724,817..1,726,997(-)	kelch protein K13
PF3D7_1345800	Pf3D7_13_v3:1,831,842..1,834,991(+)	conserved Plasmodium protein, unknown function
PF3D7_1347200	Pf3D7_13_v3:1,889,853..1,891,121(-)	nucleoside transporter 1
PF3D7_1348400	Pf3D7_13_v3:1,935,596..1,947,380(-)	conserved Plasmodium membrane protein, unknown function
PF3D7_1350500	Pf3D7_13_v3:2,015,367..2,018,801(-)	conserved Plasmodium protein, unknown function
PF3D7_1351600	Pf3D7_13_v3:2,055,216..2,056,721(+)	glycerol kinase
PF3D7_1352500	Pf3D7_13_v3:2,093,365..2,094,337(-)	thioredoxin-related protein, putative
PF3D7_1353200	Pf3D7_13_v3:2,130,531..2,131,065(+)	membrane associated histidine-rich protein 2
PF3D7_1355400	Pf3D7_13_v3:2,197,906..2,197,978(-)	tRNA Threonine
PF3D7_1356900	Pf3D7_13_v3:2,263,199..2,264,755(-)	protein kinase 5
PF3D7_1357100	Pf3D7_13_v3:2,268,901..2,270,232(+)	elongation factor 1-alpha
PF3D7_1357900	Pf3D7_13_v3:2,295,637..2,297,156(+)	pyrroline-5-carboxylate reductase, putative
PF3D7_1359000	Pf3D7_13_v3:2,336,005..2,345,850(-)	conserved Plasmodium protein, unknown function
PF3D7_1359400	Pf3D7_13_v3:2,359,251..2,361,198(-)	CUGBP Elav-like family member 1
PF3D7_1361700	Pf3D7_13_v3:2,470,972..2,471,793(+)	cytochrome c oxidase subunit 2A, putative
PF3D7_1367100	Pf3D7_13_v3:2,681,321..2,682,592(+)	U1 small nuclear ribonucleoprotein 70 kDa homolog, putative
PF3D7_1368100	Pf3D7_13_v3:2,710,406..2,711,718(-)	26S proteasome regulatory subunit RPN11, putative
PF3D7_1369900	Pf3D7_13_v3:2,781,080..2,781,151(-)	tRNA Tryptophan
PF3D7_1370100	Pf3D7_13_v3:2,783,150..2,783,221(-)	tRNA Cysteine
PF3D7_1370300	Pf3D7_13_v3:2,787,972..2,788,913(+)	membrane associated histidine-rich protein 1
PF3D7_1371000	Pf3D7_13_v3:2,800,004..2,802,154(+)	18S ribosomal RNA
PF3D7_1371800	Pf3D7_13_v3:2,824,302..2,825,852(-)	Plasmodium exported protein, unknown function
PF3D7_1372500	Pf3D7_13_v3:2,854,544..2,855,568(-)	stevor, pseudogene
PF3D7_1372600	Pf3D7_13_v3:2,856,586..2,858,026(+)	rifin
PF3D7_1372700	Pf3D7_13_v3:2,860,163..2,861,441(+)	rifin
PF3D7_1372800	Pf3D7_13_v3:2,863,866..2,864,869(+)	stevor
PF3D7_1373000	Pf3D7_13_v3:2,868,923..2,870,165(+)	rifin
PF3D7_1373100	Pf3D7_13_v3:2,871,860..2,873,088(-)	rifin
PF3D7_1373300	Pf3D7_13_v3:2,877,908..2,879,141(+)	rifin
PF3D7_1373400	Pf3D7_13_v3:2,881,591..2,882,956(+)	rifin
PF3D7_1373500	Pf3D7_13_v3:2,884,786..2,892,340(-)	erythrocyte membrane protein 1, PfEMP1
PF3D7_1400200	Pf3D7_14_v3:7,208..8,538(-)	rifin
PF3D7_1400300	Pf3D7_14_v3:10,974..12,117(-)	rifin
PF3D7_1400400	Pf3D7_14_v3:14,126..15,363(-)	rifin
PF3D7_1400500	Pf3D7_14_v3:17,469..18,808(-)	rifin
PF3D7_1400600	Pf3D7_14_v3:20,897..22,232(-)	rifin
PF3D7_1400800	Pf3D7_14_v3:27,321..28,428(-)	rifin
PF3D7_1401000	Pf3D7_14_v3:34,693..35,773(-)	GBPH protein
PF3D7_1402800	Pf3D7_14_v3:100,847..105,624(+)	conserved Plasmodium protein, unknown function
PF3D7_1404300	Pf3D7_14_v3:150,000..150,608(+)	secreted ookinete adhesive protein, putative
PF3D7_1404400	Pf3D7_14_v3:151,765..152,310(+)	ribosomal protein L16, mitochondrial, putative
PF3D7_1406300	Pf3D7_14_v3:228,410..229,837(+)	glycerophosphodiester phosphodiesterase
PF3D7_1407100	Pf3D7_14_v3:258,746..259,988(+)	rRNA 2'-O-methyltransferase fibrillarin, putative
PF3D7_1407700	Pf3D7_14_v3:279,176..280,673(+)	conserved protein, unknown function
PF3D7_1408000	Pf3D7_14_v3:293,471..294,832(+)	plasmepsin II
PF3D7_1408100	Pf3D7_14_v3:297,468..298,823(+)	plasmepsin III
PF3D7_1409800	Pf3D7_14_v3:383,188..384,732(+)	CUGBP Elav-like family member 2, putative
PF3D7_1410600	Pf3D7_14_v3:427,191..428,588(+)	eukaryotic translation initiation factor 2 subunit gamma, putative
PF3D7_1412500	Pf3D7_14_v3:507,360..508,868(+)	actin II
PF3D7_1414300	Pf3D7_14_v3:570,802..571,461(+)	60S ribosomal protein L10, putative
PF3D7_1415300	Pf3D7_14_v3:615,167..616,180(+)	RNA-binding protein Nova-1, putative
PF3D7_1415700	Pf3D7_14_v3:634,815..636,533(-)	serine palmitoyltransferase, putative
PF3D7_1416500	Pf3D7_14_v3:667,412..668,824(+)	NADP-specific glutamate dehydrogenase
PF3D7_1418400	Pf3D7_14_v3:778,092..778,163(+)	tRNA Proline
PF3D7_1418600	Pf3D7_14_v3:780,006..780,124(+)	5S ribosomal RNA
PF3D7_1418800	Pf3D7_14_v3:782,061..782,363(-)	signal recognition particle RNA
PF3D7_1419300	Pf3D7_14_v3:802,717..803,481(+)	glutathione S-transferase
PF3D7_1420600	Pf3D7_14_v3:854,094..855,963(-)	pantothenate kinase 1, putative
PF3D7_1422000	Pf3D7_14_v3:891,991..893,049(-)	cytochrome c oxidase assembly protein COX14, putative
PF3D7_1423900	Pf3D7_14_v3:972,775..972,860(-)	small nucleolar RNA snoR23
PF3D7_1424300	Pf3D7_14_v3:975,241..975,336(-)	small nucleolar RNA snoR26
PF3D7_1426200	Pf3D7_14_v3:1,021,652..1,022,857(-)	protein arginine N-methyltransferase 1
PF3D7_1430300	Pf3D7_14_v3:1,191,946..1,199,919(-)	acid phosphatase, putative
PF3D7_1430700	Pf3D7_14_v3:1,211,012..1,212,776(+)	NADP-specific glutamate dehydrogenase
PF3D7_1430900	Pf3D7_14_v3:1,216,653..1,217,171(-)	cytochrome c oxidase subunit 2B, putative
PF3D7_1431400	Pf3D7_14_v3:1,233,977..1,237,125(-)	surface-related antigen SRA
PF3D7_1432200	Pf3D7_14_v3:1,263,826..1,269,011(+)	conserved Plasmodium protein, unknown function
PF3D7_1434200	Pf3D7_14_v3:1,368,815..1,369,796(-)	calmodulin
PF3D7_1434700	Pf3D7_14_v3:1,407,258..1,407,746(-)	mitochondrial import inner membrane translocase subunit TIM17, putative
PF3D7_1434800	Pf3D7_14_v3:1,410,139..1,410,897(+)	mitochondrial acidic protein MAM33, putative
PF3D7_1435700	Pf3D7_14_v3:1,445,085..1,449,491(-)	ataxin-2 like protein, putative
PF3D7_1435700	Pf3D7_14_v3:1,445,085..1,449,491(-)	ataxin-2 like protein, putative
PF3D7_1437900	Pf3D7_14_v3:1,533,329..1,534,947(+)	HSP40, subfamily A
PF3D7_1438200	Pf3D7_14_v3:1,545,135..1,545,239(-)	tRNA Selenocysteine
PF3D7_1438300	Pf3D7_14_v3:1,546,224..1,546,297(+)	tRNA Methionine
PF3D7_1438800	Pf3D7_14_v3:1,571,039..1,574,161(+)	OST-HTH associated domain protein, putative
PF3D7_1439400	Pf3D7_14_v3:1,600,933..1,602,000(-)	cytochrome b-c1 complex subunit Rieske, putative
PF3D7_1441100	Pf3D7_14_v3:1,673,386..1,674,069(-)	conserved Plasmodium protein, unknown function
PF3D7_1443900	Pf3D7_14_v3:1,797,288..1,800,071(+)	heat shock protein 90, putative
PF3D7_1444800	Pf3D7_14_v3:1,844,041..1,845,617(-)	fructose-bisphosphate aldolase
PF3D7_1445900	Pf3D7_14_v3:1,885,443..1,888,323(+)	ATP-dependent RNA helicase DDX5, putative
PF3D7_1446100	Pf3D7_14_v3:1,889,978..1,892,108(-)	conserved Plasmodium protein, unknown function
PF3D7_1446200	Pf3D7_14_v3:1,893,200..1,895,017(-)	M17 leucyl aminopeptidase
PF3D7_1447000	Pf3D7_14_v3:1,929,931..1,931,379(+)	40S ribosomal protein S5
PF3D7_1448300	Pf3D7_14_v3:1,972,498..1,977,423(-)	conserved protein, unknown function
PF3D7_1450100	Pf3D7_14_v3:2,051,621..2,053,123(-)	signal recognition particle subunit SRP54
PF3D7_1451200	Pf3D7_14_v3:2,094,340..2,099,736(-)	conserved Plasmodium protein, unknown function
PF3D7_1454400	Pf3D7_14_v3:2,234,143..2,236,476(+)	aminopeptidase P
PF3D7_1456800	Pf3D7_14_v3:2,329,933..2,332,086(-)	V-type H(+)-translocating pyrophosphatase, putative
PF3D7_1460200	Pf3D7_14_v3:2,456,879..2,457,802(-)	conserved protein, unknown function
PF3D7_1460700	Pf3D7_14_v3:2,475,501..2,476,473(-)	60S ribosomal protein L27
PF3D7_1461200	Pf3D7_14_v3:2,489,698..2,490,249(+)	U3 small nucleolar ribonucleoprotein protein IMP3, putative
PF3D7_1461400	Pf3D7_14_v3:2,493,400..2,494,762(-)	MORN repeat protein, putative
PF3D7_1462700	Pf3D7_14_v3:2,553,714..2,555,104(-)	cytochrome c1, heme protein, mitochondrial, putative
PF3D7_1462900	Pf3D7_14_v3:2,561,069..2,563,492(-)	conserved Plasmodium protein, unknown function
PF3D7_1464900	Pf3D7_14_v3:2,630,558..2,632,678(-)	ATP-dependent zinc metalloprotease FTSH, putative
PF3D7_1465900	Pf3D7_14_v3:2,684,141..2,685,534(+)	40S ribosomal protein S3
PF3D7_1466100	Pf3D7_14_v3:2,690,504..2,693,326(+)	protein phosphatase containing kelch-like domains
PF3D7_1466300	Pf3D7_14_v3:2,709,418..2,713,192(+)	26S proteasome regulatory subunit RPN2, putative
PF3D7_1466500	Pf3D7_14_v3:2,725,225..2,726,281(+)	conserved Plasmodium protein, unknown function
PF3D7_1467500	Pf3D7_14_v3:2,755,225..2,756,799(+)	DNA/RNA-binding protein KIN17, putative
PF3D7_1468200	Pf3D7_14_v3:2,802,508..2,803,188(+)	telomere length and silencing protein 1, putative
PF3D7_1472200	Pf3D7_14_v3:2,945,662..2,952,551(+)	histone deacetylase, putative
PF3D7_1473200	Pf3D7_14_v3:2,981,600..2,982,964(+)	DnaJ protein, putative
PF3D7_1473700	Pf3D7_14_v3:2,998,594..3,002,355(-)	nucleoporin NUP116/NSP116, putative
PF3D7_1475800	Pf3D7_14_v3:3,120,854..3,121,849(+)	conserved Plasmodium protein, unknown function
PF3D7_1475900	Pf3D7_14_v3:3,124,337..3,126,709(+)	KELT protein
PF3D7_1477000	Pf3D7_14_v3:3,168,563..3,171,692(+)	Plasmodium exported protein (hyp17), unknown function, pseudogene
PF3D7_1477300	Pf3D7_14_v3:3,179,624..3,180,610(+)	Plasmodium exported protein (PHIST), unknown function
PF3D7_1477500	Pf3D7_14_v3:3,188,888..3,190,548(+)	Plasmodium exported protein (PHISTb), unknown function
PF3D7_1478300	Pf3D7_14_v3:3,221,001..3,221,576(+)	Plasmodium exported protein, unknown function, pseudogene
PF3D7_1478700	Pf3D7_14_v3:3,239,145..3,240,473(-)	Plasmodium exported protein, unknown function, pseudogene
PF3D7_1479400	Pf3D7_14_v3:3,266,136..3,267,377(+)	rifin
PF3D7_1479500	Pf3D7_14_v3:3,269,494..3,270,496(+)	stevor
PF3D7_1479600	Pf3D7_14_v3:3,272,578..3,273,848(+)	rifin
PF3D7_1479700	Pf3D7_14_v3:3,276,230..3,277,501(+)	rifin
PF3D7_1479800	Pf3D7_14_v3:3,279,500..3,280,662(+)	rifin
PF3D7_1479900	Pf3D7_14_v3:3,282,729..3,283,752(+)	stevor
PF3D7_1480000	Pf3D7_14_v3:3,285,900..3,287,003(+)	rifin
PF3D7_API01100	Pf3D7_API_v3:1,487..1,556(+)	tRNA Glutamic acid
